# Supplementary material for: Improving uptake of prevention of mother-to-child HIV transmission services in Benue State, Nigeria through a faith-based congregational strategy
Source: PLoS One. 2021 Dec 2;16(12):e0260694. doi: 10.1371/journal.pone.0260694 (PMC8638953; doi:10.1371/journal.pone.0260694)
Supplement: S1 Dataset — (XLSX) [file pone.0260694.s001.xlsx]

## Sheet: Participants
MemberID	SiteID	Age	Gender	MaritalStatus	DistanceHealthFacility	Occupation	Language	Education	Income	Other_Adults_Household	Children_Household	PartnerID	HIV	Specimen_Collection	HIVTest_Ever	DateRecentHIVTest	HIVTest_Result	HIV_Drugs	No_Male_Child_m	No_Female_Child_m	GAge	Gravidity	No_Male_Child_f	No_Female_Child_f	ANC	EDD
1001	38	23	Female	Married	0-5 km (walk)	Farmer	Tiv	No education	₦0-20,000	3	5	1002	Non-reactive	2016-07-03	Yes	March 2016	Negative	N/A			5	3	1	1	Yes	2016-11-15
1002	38	30	Male	Married	0-5 km (walk)	Farmer	English;Tiv	Completed Senior Secondary	₦20,001-50,000	6	10	1001	Non-reactive	2016-07-03	No	N/A	N/A	N/A	1	1
1003	38	30	Female	Married	0-5 km (walk)	Other	Other	Completed Post-secondary	₦20,001-50,000	5	2	1004	Non-reactive	2016-07-03	Yes	February, 2016	Negative	N/A			9	1	0	1	Yes	2016-07-15
1004	38	31	Male	Married	0-5 km (walk)	Farmer	Igbo;Tiv	Completed Post-secondary	₦0-20,000	5	0	1003	Non-reactive	2016-07-03	Yes	March, 2016	Negative	N/A	0	0
1005	38	22	Female	Married	0-5 km (walk)	Farmer	Tiv	Completed Primary School	₦0-20,000	2	3		Non-reactive	2016-07-03	Yes	11th May, 2016	Negative	N/A			9	2	2	0	Yes	2016-07-15
1006	38	34	Male	Married	0-5 km (walk)	Civil Servant	Igbo;Tiv	Completed Post-secondary	₦50,001-100,000	7	2	1009	Non-reactive	2016-07-03	Yes	22nd June, 2016	Negative	N/A	1	1
1007	38	25	Female	Married	6-10 km (bike)	Farmer	English;Tiv	Some Post-secondary	₦0-20,000	4	2	1008	Non-reactive	2016-07-03	Yes	June, 2016	Negative	N/A			9	2	1	1	Yes	2016-07-15
1008	38	39	Male	Married	0-5 km (walk)	Other	English;Tiv	Some Post-secondary	₦0-20,000	4	2	1007	Non-reactive	2016-07-03	Yes	June, 2015	Negative	N/A	1	1
1009	38	32	Female	Married	0-5 km (walk)	Farmer	Tiv	Completed Senior Secondary	₦0-20,000	5	1	1006	Non-reactive	2016-07-03	Yes	5th May 2016	Negative	N/A			9	5	2	1	Yes	2016-07-15
1011	38	32	Female	Married	0-5 km (walk)	Farmer	English;Tiv	Completed Junior Secondary	₦0-20,000	2	5		Reactive	2016-07-03	Yes	8th June 2016	Positive	Yes			9	2	1	1	No	2016-07-20
1013	38	35	Female	Married	0-5 km (walk)	Farmer	English;Tiv	Completed Junior Secondary	₦0-20,000	6	6		Non-reactive	2016-07-03	Yes	20th April, 2016	Not sure/Don't know	N/A			9	7	4	2	Yes	2016-07-15
1014	38	42	Female	Married	0-5 km (walk)	Farmer	English;Hausa;Tiv	No education	₦0-20,000	8	4		Not done	2016-07-03	Yes	April, 2016	Negative	N/A			8	3	1	0	No	2016-08-25
1015	38	23	Female	Married	0-5 km (walk)	Farmer	Tiv	Completed Junior Secondary	₦0-20,000	2	1	5011	Non-reactive	2016-07-03	Yes	April, 2015	Negative	N/A			8	2	1	1	No	2016-08-25
1016	12	32	Female	Married	0-5 km (walk)	Farmer;Trader	English;Tiv	Completed Primary School	₦0-20,000	1	6		Non-reactive	2016-08-07	Yes	July 2016	Negative	N/A			7	6	2	3	No	2016-10-20
1017	38	29	Female	Married	0-5 km (walk)	Farmer	Hausa;Tiv	Completed Primary School	₦0-20,000	2	4		Non-reactive	2016-07-03	Yes	June 2016	Negative	N/A			9	6	2	2	No	2016-07-15
1018	13	23	Female	Married	0-5 km (walk)	Civil Servant	Tiv	Completed Senior Secondary	₦0-20,000	10	3	1674	Non-reactive	2016-07-24	Yes	June 2016	Negative	NA			4	2	0	1	No	2016-12-15
1019	38	33	Female	Married	0-5 km (walk)	Farmer	Tiv	Completed Primary School	₦0-20,000	2	1		Non-reactive	2016-07-03	Yes	2016	Negative	N/A			9	5	3	2	Yes	2016-07-25
1020	38	22	Female	Married	0-5 km (walk)	Farmer	English;Tiv	Completed Senior Secondary	₦0-20,000	3	1		Non-reactive	2016-08-14	Yes	August, 2016	Negative	N/A			7	1	0	1	Yes	2016-10-15
1021	38	27	Female	Married	0-5 km (walk)	Farmer	English;Tiv	Completed Post-secondary	₦0-20,000	3	1		Reactive	2016-07-03	Yes	2016	Negative	N/A			9	2	0	1	Yes	2016-07-21
1022	12	23	Female	Married	0-5 km (walk)	Farmer	Tiv	Completed Junior Secondary	₦0-20,000	4	2	1538	Non-reactive	2016-08-28	Yes	July 2016	Negative	N/A			9	4	0	3	Yes	2016-09-15
1023	38	25	Female	Married	0-5 km (walk)	Farmer	Tiv	Completed Primary School	₦0-20,000	2	2		Non-reactive	2016-07-03	Yes	November, 2015	Negative	N/A			9	2	2	0	Yes	2016-07-15
1024	12	26	Female	Married	0-5 km (walk)	Trader	Tiv	Completed Junior Secondary	₦0-20,000	10	7	1546	Non-reactive	2016-08-07	Yes	July 2016	Negative	N/A			8	3	0	3	Yes	2016-09-15
1025	38	21	Female	Married	0-5 km (walk)	Farmer	Tiv	No education	₦0-20,000	3	0		Non-reactive	2016-07-03	Yes	2016	Negative	N/A			8	0	0	0	Yes	2016-08-25
1026	13	20	Female	Married	0-5 km (walk)	Farmer	Tiv	No education	₦0-20,000	8	15		Non-reactive	2016-07-24	Yes	15-6-2016	Negative	NA			4	2	0	0	No	2016-12-09
1027	38	24	Female	Married	6-10 km (bike)	Farmer	English;Tiv	Completed Primary School	₦20,001-50,000	7	4		Non-reactive	2016-07-03	Yes	15th-April-2016	Not sure/Don't know	N/A			9	0	0	0	Yes	2016-07-15
1028	12	19	Female	Married	0-5 km (walk)	Farmer	English;Tiv	Completed Primary School	₦0-20,000	3	3	1542	Non-reactive	2016-08-07	Yes	April 2016	Negative	N/A			7	2	1	0	No	2016-10-25
1029	38	25	Female	Married	0-5 km (walk)	Farmer	Tiv	No education	₦0-20,000	4	1		Non-reactive	2016-07-03	Yes	March, 2016	Not sure/Don't know	N/A			8	1	0	1	Yes	2016-07-15
1030	12	16	Female	Married	0-5 km (walk)	Trader	Tiv	Completed Primary School	₦0-20,000	2	1	5081	Non-reactive	2016-08-07	Yes	July 2016	Negative	N/A			8	2	0	1	No	2016-10-20
1031	38	30	Female	Married	0-5 km (walk)	Farmer	English;Tiv	Completed Senior Secondary	₦0-20,000	2	2		Reactive	2016-07-03	Yes	May, 2016	Positive	Yes			9	2	1	1	Yes	2016-07-15
1032	13	17	Female	Married	0-5 km (walk)	Farmer	Tiv	No education	₦20,001-50,000	14	1	1500	Non-reactive	2016-07-24	Yes	20-07-2017	Negative	NA			4	0	0	0	No	2016-12-07
1033	38	36	Female	Married	6-10 km (bike)	Trader	Tiv	Completed Senior Secondary	₦0-20,000	2	5		Reactive	2016-07-03	Yes	May, 2016	Positive	No			5	5	3	2	Yes	2017-11-15
1034	38	34	Female	Married	6-10 km (bike)	Farmer	Tiv	Completed Junior Secondary	₦0-20,000	2	3		Non-reactive	2016-07-31	Yes	June, 2016	Negative	N/A			6	5	2	1	Yes	2016-12-20
1035	38	32	Female	Married	6-10 km (bike)	Farmer	English;Tiv	Completed Primary School	₦0-20,000	2	4	1339	Reactive	2016-07-03	Yes	January, 2016	Positive	Yes			9	7	2	2	Yes	2016-07-20
1036	12	19	Female	Married	0-5 km (walk)	Farmer	English;Tiv	Completed Junior Secondary	₦0-20,000	4	6		Non-reactive	2016-08-07	Yes	July 2016	Negative	N/A			7	3	1	1	Yes	2016-10-15
1037	38	28	Female	Married	0-5 km (walk)	Civil Servant	English;Tiv	Completed Post-secondary	₦0-20,000	2	2		Non-reactive	2016-07-03	Yes	20th June, 2016	Negative	N/A			8	1	1	0	Yes	2016-07-20
1038	12	19	Female	Married	0-5 km (walk)	Farmer	English;Tiv	Completed Junior Secondary	₦0-20,000	3	0	1680	Non-reactive	2016-10-23	Yes	September 2016	Negative	N/A			8	1	0	0	Yes	2016-12-15
1039	38	25	Female	Married	6-10 km (bike)	Farmer	Tiv	No education	₦0-20,000	4	3		Non-reactive	2016-07-03	No	N/A	N/A	N/A			9	2	1	0	No	2016-07-20
1040	12	23	Female	Married	0-5 km (walk)	Farmer	Tiv	Completed Primary School	₦0-20,000	3	4	1576	Non-reactive	2016-08-07	Yes	July 2016	Negative	N/A			6	5	2	1	Yes	2016-11-15
1041	38	23	Female	Married	>15km (long ride)	Farmer	Tiv	Completed Primary School	₦0-20,000	3	0	1344	Non-reactive	2016-07-03	Yes	May, 2016	Negative	N/A			9	0	0	0	Yes	2016-07-15
1042	12	20	Female	Married	0-5 km (walk)	Applicant	English;Hausa;Tiv	Completed Primary School	₦0-20,000	2	7		Non-reactive	2016-08-28	Yes	August 2016	Negative	N/A			9	1	0	0	Yes	2016-08-15
1043	38	30	Female	Married	0-5 km (walk)	Farmer	English;Tiv	Completed Junior Secondary	₦0-20,000	2	4		Non-reactive	2016-07-03	Yes	2016	Negative	N/A			9	4	1	3	Yes	2016-07-20
1044	13	22	Female	Married	0-5 km (walk)	Farmer	English;Tiv	Completed Junior Secondary	₦0-20,000	1	2	1508	Non-reactive	2016-07-24	Yes	01-05-2016	Negative	NA			5	2	1	1	No	2016-11-24
1045	38	18	Female	Married	0-5 km (walk)	Farmer	English;Tiv	Completed Junior Secondary	₦0-20,000	7	0		Non-reactive	2016-07-03	Yes	5th May, 2016	Negative	N/A			9	0	0	0	Yes	2016-07-07
1046	38	20	Female	Married	0-5 km (walk)	Farmer	Tiv	Completed Junior Secondary	₦0-20,000	1	3		Non-reactive	2016-08-14	Yes	March, 2016	Negative	N/A			6	1	0	1	No	2016-11-15
1047	38	31	Female	Married	0-5 km (walk)	Farmer	English;Tiv	Completed Senior Secondary	₦20,001-50,000	2	4		Non-reactive	2016-07-03	Yes	May, 2016	Negative	N/A			9	9	4	0	Yes	2016-07-15
1048	14	20	Female	Married	0-5 km (walk)	Farmer	English;Tiv	Completed Primary School	₦0-20,000	0	3	1515	Non-reactive	2016-07-24	Yes	15-05-2015	Negative	NA			5	4	2	1	No	2016-11-15
1049	38	27	Female	Married	0-5 km (walk)	Farmer	English;Tiv	Completed Primary School	₦0-20,000	2	1	5010	Non-reactive	2016-07-03	Yes	April, 2016	Negative	N/A			8	2	1	0	Yes	2016-08-25
1050	20	27	Female	Married	6-10 km (bike)	Farmer	Tiv;English	Completed Senior Secondary	₦0-20,000	2	2		Non-reactive	2016-08-07	No		N/A				6	1	2	0	No	2016-11-15
1051	38	20	Female	Married	0-5 km (walk)	Farmer	Tiv	Completed Primary School	₦0-20,000	2	3	117251	Non-reactive	2016-07-03	Yes	27th November, 2015	Negative	N/A			9	3	1	2	Yes	2016-07-15
1052	12	30	Female	Married	0-5 km (walk)	Farmer	English;Hausa;Tiv	Completed Primary School	₦0-20,000	7	4		Non-reactive	2016-08-07	Yes	June 2016	Negative	N/A			9	4	1	3	Yes	2016-09-15
1053	38	22	Female	Married	0-5 km (walk)	Farmer	English;Tiv	Completed Primary School	₦0-20,000	3	1		Non-reactive	2016-07-03	Yes	June, 2016	Negative	N/A			9	1	1	0	No	2016-07-15
1054	13	25	Female	Married	6-10 km (bike)	Farmer	Tiv	No education	₦0-20,000	4	7	1549	Non-reactive	2016-07-24	Yes	05-05-2016	Negative	NA			8	5	2	2	Yes	2016-08-14
1055	38	30	Female	Married	0-5 km (walk)	Farmer	Tiv	Completed Primary School	₦0-20,000	2	2		Reactive	2016-07-03	Yes	March, 2016	Positive	Yes			9	3	0	2	Yes	2016-07-15
1056	12	20	Female	Married	0-5 km (walk)	Farmer	English;Tiv	Completed Primary School	₦0-20,000	8	6	1386	Non-reactive	2016-08-28	Yes	August 2016	Negative	N/A			8	4	0	2	Yes	2016-09-15
1057	38	22	Female	Married	0-5 km (walk)	Other	Tiv	Completed Senior Secondary	₦0-20,000	6	1		Non-reactive	2016-07-03	Yes	25th June, 2016	Negative	N/A			9	0	0	0	Yes	2016-07-15
1058	38	26	Female	Married	6-10 km (bike)	Farmer	English;Tiv	Completed Junior Secondary	₦0-20,000	4	6		Non-reactive	2016-08-14	Yes	4th July, 2016	Negative	N/A			8	4	2	1	Yes	2016-09-08
1059	38	37	Female	Married	0-5 km (walk)	Trader	English;Tiv	Completed Senior Secondary	₦0-20,000	3	3		Non-reactive	2016-07-03	Yes	21st June, 2016	Negative	N/A			8	4	0	1	Yes	2016-08-15
1060	13	25	Female	Married	0-5 km (walk)	Farmer	Tiv	Completed Senior Secondary	₦0-20,000	1	1	1384	Non-reactive	2016-07-31	Yes	2015	Not sure/Don't know	NA			6	2	0	1	No	2016-10-22
1061	38	35	Female	Married	0-5 km (walk)	Farmer	Tiv	No education	₦0-20,000	2	3		Non-reactive	2016-07-03	Yes	May, 2016	Negative	N/A			9	6	1	2	No	2016-08-15
1062	20	25	Female	Married	0-5 km (walk)	Farmer	Igbo;Tiv	Completed Senior Secondary	₦0-20,000	7	4	1802	Non-reactive	2016-08-07	Yes	7/4/2016	Negative	NA			7	0	0	0	Yes	2016-10-15
1063	38	25	Female	Married	0-5 km (walk)	Farmer	Tiv	Completed Primary School	₦0-20,000	5	0		Non-reactive	2016-07-03	Yes	July, 2016	Negative	N/A			8	0	0	0	Yes	2016-08-10
1064	38	26	Female	Married	0-5 km (walk)	Farmer	Tiv	No education	₦0-20,000	2	3		Non-reactive	2016-08-14	Yes	August, 2015	Negative	N/A			9	3	2	1	Yes	2016-08-15
1065	38	40	Female	Married	0-5 km (walk)	Farmer	Tiv	Completed Junior Secondary	₦20,001-50,000	6	4		Non-reactive	2016-07-03	Yes	May, 2015	Negative	N/A			9	4	2	2	No	2016-08-15
1066	12	26	Female	Married	0-5 km (walk)	Farmer	English;Tiv	Some Post-secondary	₦0-20,000	2	2	1577	Non-reactive	2016-08-07	Yes	July 2016	Negative	N/A			5	0	0	0	Yes	2016-12-15
1067	38	29	Female	Married	0-5 km (walk)	Applicant	English;Tiv	Completed Post-secondary	₦0-20,000	2	1		Non-reactive	2016-07-03	Yes	April, 2016	Negative	N/A			8	1	0	1	Yes	2016-08-15
1068	38	23	Female	Married	0-5 km (walk)	Farmer	Tiv	Completed Junior Secondary	₦0-20,000	8	2		Non-reactive	2016-08-14	Yes	July, 2016	Negative	N/A			9	3	1	1	Yes	2016-07-20
1069	38	31	Female	Married	0-5 km (walk)	Farmer	English;Tiv	Completed Senior Secondary	₦0-20,000	3	3		Reactive	2016-07-03	Yes	May, 2016	Negative	N/A			8	4	0	4	No	2016-08-15
1070	20	20	Female	Married	0-5 km (walk)	Farmer	English;Tiv	Completed Senior Secondary	₦0-20,000	5	5	1973	Non-reactive	2016-08-14	Yes	15/7/2016	Negative	NA			5	1	1	0	Yes	2016-12-12
1071	38	34	Female	Married	0-5 km (walk)	Trader	English	Completed Junior Secondary	₦0-20,000	2	4		Non-reactive	2016-07-03	No	N/A	N/A	N/A			7	4	3	1	No	2016-09-15
1072	13	29	Female	Married	0-5 km (walk)	Trader	English;Igbo	Completed Senior Secondary	₦20,001-50,000	3	4	1493	Non-reactive	2016-07-24	Yes	15-03-2016	Negative	NA			8	3	1	2	Yes	2016-09-09
1073	38	27	Female	Married	6-10 km (bike)	Farmer	Tiv	Completed Senior Secondary	₦0-20,000	2	1		Non-reactive	2016-07-03	Yes	June, 2016	Negative	N/A			7	1	1	0	Yes	2016-09-15
1074	13	20	Female	Married	0-5 km (walk)	Farmer	English;Tiv	Completed Junior Secondary	₦0-20,000	10	7	1507	Non-reactive	2016-07-24	Yes	15-06-2016	Negative	NA			7	2	0	1	No	2016-10-20
1075	38	20	Female	Married	0-5 km (walk)	Farmer	Tiv	No education	₦0-20,000	2	1	112974	Non-reactive	2016-07-03	Yes	June, 2016	Not sure/Don't know	N/A			8	2	1	1	Yes	2016-08-25
1076	13	23	Female	Married	0-5 km (walk)	Applicant	English;Tiv	Completed Post-secondary	₦0-20,000	4	3	1505	Non-reactive	2016-07-24	Yes	07-06-2016	Negative	NA			6	2	1	0	Yes	2016-10-12
1078	14	30	Female	Married	0-5 km (walk)	Farmer	Tiv	No education	₦0-20,000	0	3	1515	Non-reactive	2016-07-24	Yes	01-05-2016	Negative	NA			7	4	2	1	No	2016-09-15
1079	38	30	Female	Married	0-5 km (walk)	Farmer	Tiv	Completed Primary School	₦0-20,000	4	5		Non-reactive	2016-07-03	Yes	2014	Negative	N/A			5	5	4	1	No	2017-11-16
1080	13	16	Female	Married	0-5 km (walk)	Farmer	Tiv	No education	₦0-20,000	3	2		Non-reactive	2016-07-24	Yes	2015	Negative	NA			9	2	0	1	No	2016-08-09
1082	14	26	Female	Married	0-5 km (walk)	Farmer	English;Tiv	Completed Senior Secondary	₦0-20,000	6	3	1559	Non-reactive	2016-07-24	Yes	May 2016	Negative	NA			5	1	0	0	Yes	2016-10-15
1083	38	26	Female	Married	>15km (long ride)	Farmer	Tiv	Completed Junior Secondary	₦0-20,000	3	2		Reactive	2016-07-03	Yes	June, 2016	Positive	Yes			6	7	1	3	Yes	2016-10-15
1084	14	30	Female	Married	0-5 km (walk)	Farmer	Tiv	No education	₦0-20,000	4	4	1515	Non-reactive	2016-07-24	No	NA	NA	NA			5	4	0	5	No	2016-11-01
1085	38	30	Female	Married	0-5 km (walk)	Trader	English;Tiv	Completed Senior Secondary	₦0-20,000	3	4		Non-reactive	2016-07-03	Yes	7th October, 2012	Negative	N/A			7	6	3	1	No	2016-09-15
1086	13	22	Female	Married	6-10 km (bike)	Farmer	Tiv	No education	₦0-20,000	3	3	1535	Non-reactive	2016-07-24	Yes	4-04-2016	Negative	NA			9	1	0	1	No	2016-08-13
1088	14	19	Female	Married	0-5 km (walk)	Applicant;Farmer	English;Tiv	Completed Senior Secondary	₦0-20,000	5	7	1553	Non-reactive	2016-07-24	Yes	July 2016	Negative	NA			8	0	0	0	Yes	2016-10-13
1089	38	20	Female	Married	0-5 km (walk)	Farmer	English;Tiv	Completed Junior Secondary	₦0-20,000	3	13		Non-reactive	2016-07-03	Yes	March, 2016	Negative	N/A			7	0	0	0	No	2016-09-15
1090	14	35	Female	Married	6-10 km (bike)	Farmer	Tiv	Completed Primary School	₦0-20,000	4	3		Non-reactive	2016-07-24	Yes	2016	Negative	NA			8	9	2	3	No	2016-08-11
1091	38	28	Female	Married	0-5 km (walk)	Farmer	English;Tiv	Completed Primary School	₦0-20,000	3	3		Non-reactive	2016-07-03	Yes	2016	Negative	N/A			7	3	0	1	Yes	2016-09-15
1092	13	25	Female	Married	6-10 km (bike)	Farmer	Tiv	No education	₦0-20,000	3	5	1672	Non-reactive	2016-07-24	Yes	6-7-2016	Negative	NA			7	7	3	2	No	2016-09-17
1093	38	21	Female	Married	0-5 km (walk)	Farmer	Tiv	No education	₦0-20,000	2	2		Non-reactive	2016-07-03	Yes	April, 2016	Negative	N/A			7	2	1	1	Yes	2016-09-15
1094	13	20	Female	Married	0-5 km (walk)	Farmer	English;Tiv	Completed Senior Secondary	₦20,001-50,000	2	2	1679	Non-reactive	2016-07-24	Yes	August 2014	Negative	NA			4	2	2	0	No	2016-11-16
1096	14	25	Female	Married	0-5 km (walk)	Farmer	English;Tiv	No education	₦0-20,000	2	3	1539	Non-reactive	2016-07-24	Yes	July 2016	Negative	NA			6	1	1	0	No	2016-10-13
1097	38	28	Female	Married	0-5 km (walk)	Farmer	English;Tiv	Completed Post-secondary	₦0-20,000	4	2		Non-reactive	2016-07-03	Yes	May, 2016	Negative	N/A			6	1	1	0	Yes	2016-10-15
1098	12	23	Female	Married	0-5 km (walk)	Farmer	English;Tiv	Completed Junior Secondary	₦0-20,000	3	1	1512	Non-reactive	2016-08-31	No	N/A	NA	N/A			6	1	0	1	Yes	2016-11-15
1099	38	21	Female	Married	0-5 km (walk)	Farmer	Tiv	Completed Primary School	₦0-20,000	2	1		Non-reactive	2016-07-03	Yes	May, 2016	Negative	N/A			9	1	0	1	Yes	2016-07-25
1100	38	29	Female	Married	0-5 km (walk)	Farmer	Tiv	No education	₦0-20,000	4	7		Non-reactive	2016-07-31	Yes	11th May, 2016	Negative	N/A			6	6	2	3	No	2016-12-20
1101	12	28	Female	Married	0-5 km (walk)	Farmer	English;Tiv	Completed Primary School	₦0-20,000	2	4	1102	Non-reactive	2016-07-03	Yes	June 2016	Negative	N/A			7	6	1	3	Yes	2016-09-15
1102	12	30	Male	Married	0-5 km (walk)	Farmer	English;Tiv	Completed Senior Secondary	₦0-20,000	2	4	1101	Non-reactive	2016-07-03	Yes	June 2016	Negative	N/A	1	3
1103	12	21	Female	Married	0-5 km (walk)	Farmer	Tiv	Completed Junior Secondary	₦0-20,000	3	0	1104	Non-reactive	2016-07-03	Yes	26/06/2012	Negative	N/A			9	0	0	0	Yes	2016-07-20
1104	12	31	Male	Married	0-5 km (walk)	Farmer;Trader	English;Tiv	Completed Junior Secondary	₦0-20,000	3	5	1103	Non-reactive	2016-07-03	Yes	March 2015	Negative	N/A	0	0
1105	12	22	Female	Married	0-5 km (walk)	Farmer	Tiv	Completed Senior Secondary	₦0-20,000	2	2	1106	Non-reactive	2016-07-03	Yes	06/2016_x000D_ June 2016	Negative	N/A			9	0	0	0	Yes	2016-07-15
1106	12	29	Male	Married	0-5 km (walk)	Civil Servant	English;Tiv	Completed Post-secondary	₦0-20,000	2	2	1105	Non-reactive	2016-07-03	Yes	June 2016	Negative	N/A	0	0
1107	12	25	Female	Married	0-5 km (walk)	Farmer	English;Tiv	Completed Senior Secondary	₦0-20,000	2	2		Non-reactive	2016-07-03	Yes	June 2016	Negative	N/A			9	2	2	0	Yes	2016-07-15
1108	12	26	Male	Married	0-5 km (walk)	Farmer	English;Tiv	Completed Primary School	₦0-20,000	3	5	1109	Non-reactive	2016-07-03	Yes	May 2016	Negative	N/A	1	2
1109	12	20	Female	Married	0-5 km (walk)	Farmer	English;Tiv	Completed Primary School	₦0-20,000	3	5	1108	Non-reactive	2016-07-03	Yes	March 2016	Negative	N/A			9	3	1	3	Yes	2016-07-15
1110	12	38	Male	Married	0-5 km (walk)	Farmer	Tiv	Completed Primary School	₦20,001-50,000	3	4	1111	Non-reactive	2016-07-03	Yes	March 2016	Negative	N/A	0	3
1111	12	28	Female	Married	6-10 km (bike)	Farmer	Tiv	No education	₦20,001-50,000	3	4	1110	Non-reactive	2016-07-03	Yes	March 2014	Negative	N/A			5	4	0	3	Yes	2016-11-15
1112	12	30	Male	Married	0-5 km (walk)	Farmer	English;Tiv	Completed Senior Secondary	₦0-20,000	3	5	1113	Non-reactive	2016-07-03	No	N/A	NA	N/A	1	2
1113	12	26	Female	Married	0-5 km (walk)	Farmer	English;Tiv	Completed Primary School	₦0-20,000	3	5	1112	Non-reactive	2016-07-03	Yes	May 2012	Negative	N/A			7	3	1	2	Yes	2016-09-15
1115	12	36	Female	Married	0-5 km (walk)	Farmer	English;Tiv	Completed Senior Secondary	₦0-20,000	2	4		Non-reactive	2016-07-03	Yes	March 2012	Negative	N/A			8	6	1	2	Yes	2016-08-08
1116	12	25	Male	Married	0-5 km (walk)	Farmer	English;Tiv	Completed Senior Secondary	₦0-20,000	2	2	1117	Non-reactive	2016-07-03	Yes	October 2015	Negative	N/A	1	0
1117	12	23	Female	Married	0-5 km (walk)	Farmer	Tiv	Completed Junior Secondary	₦0-20,000	2	2	1116	Non-reactive	2016-07-03	Yes	February 2014	Negative	N/A			8	2	1	0	Yes	2016-08-08
1118	12	25	Male	Married	0-5 km (walk)	Farmer;Trader	Tiv	Completed Senior Secondary	₦0-20,000	5	4	1119	Non-reactive	2016-07-17	Yes	April 2016	Negative	N/A	0	1
1119	12	24	Female	Married	0-5 km (walk)	Farmer	Tiv	Completed Junior Secondary	₦0-20,000	5	4	1118	Non-reactive	2016-07-03	Yes	June 2016	Negative	N/A			9	2	0	1	Yes	2016-07-22
1120	12	34	Male	Married	0-5 km (walk)	Farmer	Tiv	Completed Junior Secondary	₦0-20,000	3	0	1123	Non-reactive	2016-07-03	Yes	April 2016	Negative	N/A	0	0
1121	12	26	Female	Married	0-5 km (walk)	Farmer	English;Tiv	Some Post-secondary	₦0-20,000	2	0	2618	Non-reactive	2016-07-03	Yes	August 2016	Negative	N/A			9	3	1	1	Yes	2016-06-15
1122	12	28	Male	Married	0-5 km (walk)	Farmer	English;Tiv	Completed Senior Secondary	₦0-20,000	4	3	1137	Non-reactive	2016-07-03	Yes	June 2015	Negative	N/A	0	2
1123	12	23	Female	Married	0-5 km (walk)	Farmer	Tiv	Completed Senior Secondary	₦0-20,000	3	0	1120	Non-reactive	2016-07-03	Yes	April 2016	Negative	N/A			5	1	0	0	No	2016-11-15
1125	12	27	Female	Married	0-5 km (walk)	Farmer	Igbo;Tiv	Completed Primary School	₦0-20,000	2	4	1376	Non-reactive	2016-07-03	Yes	June 2015	Negative	N/A			8	3	1	0	Yes	2016-08-15
1126	12	35	Male	Married	0-5 km (walk)	Farmer;Trader	English;Tiv	Completed Senior Secondary	₦0-20,000	2	3	1129	Non-reactive	2016-07-03	Yes	April 2016	Negative	N/A	2	0
1127	12	25	Female	Married	0-5 km (walk)	Farmer	English;Tiv	Completed Junior Secondary	₦0-20,000	5	3	1483	Non-reactive	2016-07-03	Yes	June 2016	Negative	N/A			8	3	1	2	Yes	2016-08-15
1128	12	40	Male	Married	0-5 km (walk)	Farmer	English;Tiv	Completed Senior Secondary	₦0-20,000	5	2	1133	Non-reactive	2016-07-03	Yes	june 2016	Negative	N/A	0	2
1129	12	27	Female	Married	0-5 km (walk)	Farmer	Tiv	Completed Junior Secondary	₦0-20,000	2	3	1126	Non-reactive	2016-07-03	Yes	April 2016	Negative	N/A			9	3	2	0	Yes	2016-07-10
1130	12	34	Male	Married	0-5 km (walk)	Farmer	English;Tiv	Completed Senior Secondary	₦0-20,000	2	3	1131	Non-reactive	2016-07-03	Yes	May 2016	Negative	N/A	3	0
1131	12	24	Female	Married	0-5 km (walk)	Farmer	Tiv	Completed Primary School	₦0-20,000	2	3	1130	Non-reactive	2016-07-03	Yes	september 2015	Negative	N/A			7	4	3	0	Yes	2016-09-15
1133	12	27	Female	Married	0-5 km (walk)	Farmer	English;Tiv	Completed Senior Secondary	₦0-20,000	5	2	1128	Non-reactive	2016-07-03	No	N/A	NA	N/A			9	3	0	2	Yes	2016-07-15
1135	12	21	Female	Married	0-5 km (walk)	Farmer	Tiv	Completed Senior Secondary	₦0-20,000	2	0	1136	Non-reactive	2016-07-03	Yes	June 2016	Negative	N/A			7	1	1	0	Yes	2016-09-15
1136	12	31	Male	Married	0-5 km (walk)	Civil Servant	English;Tiv	Completed Post-secondary	₦20,001-50,000	6	4	1135	Non-reactive	2016-07-03	Yes	April 2016	Negative	N/A	0	0
1137	12	25	Female	Married	0-5 km (walk)	Farmer	English;Tiv	Completed Junior Secondary	₦0-20,000	4	3	1122	Non-reactive	2016-07-03	Yes	May 2016	Negative	N/A			9	3	2	2	Yes	2016-07-15
1139	12	19	Female	Married	0-5 km (walk)	Farmer	Tiv	Completed Junior Secondary	₦0-20,000	4	6		Non-reactive	2016-07-03	Yes	August 2015	Negative	N/A			9	2	1	1	No	2016-07-15
1140	01	20	Female	Married	0-5 km (walk)	Other	English;Tiv	Completed Junior Secondary	₦0-20,000	3	5		Non-reactive	2016-10-09	Yes	June 2016	Negative	N/A			9	1	1	0	No	2016-10-15
1142	01	20	Female	Married	0-5 km (walk)	Farmer	Tiv	No education	₦0-20,000				Non-reactive	2016-10-09	No	N/A	NA	N/A			9	2	0	1	No	2016-10-15
1143	01	25	Female	Married	0-5 km (walk)	Trader	English;Tiv	Completed Senior Secondary	₦0-20,000	5	6	1200	Non-reactive	2016-10-09	Yes	September 2016	Negative	N/A			1	4	0	1	Yes	2017-06-15
1144	01	31	Female	Married	0-5 km (walk)	Farmer	Tiv	Completed Primary School	₦0-20,000			1173	Non-reactive	2016-10-16	No	N/A	NA	N/A			7	4	3	0	Yes	2016-12-15
1145	01	24	Female	Married	0-5 km (walk)	Farmer	English;Tiv	No education	₦0-20,000	5	7		Reactive	2016-10-09	Yes	March 2015	Negative	N/A			4	1	1	0	Yes	2017-03-15
1146	01	21	Female	Married	0-5 km (walk)	Farmer	English;Tiv	Completed Junior Secondary	₦0-20,000	4	3	3249	Non-reactive	2016-10-16	Yes	July 2016	Negative	N/A			3	1	0	1	No	2017-04-15
1147	01	21	Female	Married	0-5 km (walk)	Farmer	English;Tiv	Completed Senior Secondary	₦0-20,000	5	3	4121	Non-reactive	2016-10-09	Yes	May 2016	Negative	N/A			8	0	0	0	No	2016-11-15
1148	01	20	Female	Married	0-5 km (walk)	Farmer	English;Tiv	Completed Junior Secondary	₦0-20,000	10	0	3254	Non-reactive	2016-10-16	Yes	October 2016	Negative	N/A			9	0	0	0	Yes	2016-10-20
1149	01	20	Female	Married	0-5 km (walk)	Farmer	Tiv	Completed Junior Secondary	₦0-20,000	5	9	3246	Non-reactive	2016-10-16	Yes	September 2016	Negative	N/A			5	1	1	0	Yes	2017-02-15
1150	01	23	Female	Married	0-5 km (walk)	Farmer	Tiv	Completed Primary School	₦0-20,000			3248	Non-reactive	2016-10-16	No	N/A	NA	N/A			8	0	0	0	Yes	2016-12-15
1151	01	21	Female	Married	6-10 km (bike)	Farmer	Tiv	Completed Primary School	₦0-20,000			3247	Non-reactive	2016-10-16	No	N/A	NA	N/A			9	0	0	0	No	2016-10-20
1152	01	29	Female	Married	0-5 km (walk)	Farmer	Tiv	Completed Primary School	₦0-20,000	2	3	1166	Non-reactive	2016-10-16	Yes	July 2016	Negative	N/A			2	4	3	0	No	2017-03-15
1153	01	30	Female	Married	0-5 km (walk)	Farmer	Tiv	Completed Primary School	₦0-20,000	2	5		Non-reactive	2016-10-16	Yes	August 2016	Negative	N/A			3	6	1	4	Yes	2017-04-15
1154	01	19	Female	Married	0-5 km (walk)	Farmer	Tiv	Completed Junior Secondary	₦0-20,000				Non-reactive	2016-10-16	No	N/A	NA	N/A			2	1	0	1	No	2017-05-15
1155	01	30	Female	Married	0-5 km (walk)	Farmer	Tiv	Completed Primary School	₦0-20,000				Non-reactive	2016-10-16	No	N/A	NA	N/A			4	4	2	2	No	2017-02-15
1156	01	25	Female	Married	0-5 km (walk)	Farmer	Tiv	Completed Junior Secondary	₦0-20,000	2	4		Non-reactive	2016-10-16	No	N/A	NA	N/A			6	2	1	1	No	2017-01-15
1157	01	25	Female	Married	0-5 km (walk)	Farmer	Tiv	Completed Junior Secondary	₦0-20,000	6	6	1167	Non-reactive	2016-10-16	Yes	November 2015	Negative	N/A			3	2	1	1	Yes	2017-04-15
1158	01	30	Female	Married	0-5 km (walk)	Farmer	Tiv	Completed Primary School	₦0-20,000	2	2		Non-reactive	2016-10-16	Yes	06/2015	Negative	N/A			6	3	2	0	No	2017-01-15
1159	01	32	Female	Married	0-5 km (walk)	Farmer	English;Tiv	Completed Junior Secondary	₦0-20,000	3	3		Non-reactive	2016-10-16	No	N/A	NA	N/A			8	4	2	0	Yes	2016-11-15
1160	01	20	Female	Married	6-10 km (bike)	Farmer	Tiv	Completed Junior Secondary	₦0-20,000	6	5		Non-reactive	2016-10-16	Yes	11/2015	Negative	N/A			7	2	2	0	Yes	2017-01-15
1161	01	35	Male	Married	0-5 km (walk)	Farmer	English;Tiv	Completed Primary School	₦0-20,000	2	2	1185	Non-reactive	2016-10-16	Yes	August 2016	Negative	N/A	1	1
1162	01	21	Male	Married	0-5 km (walk)	Other	English;Tiv	Completed Junior Secondary	₦0-20,000	5	2	1188	Non-reactive	2016-10-16	Yes	July 2016	Negative	N/A	0	0
1163	01	31	Male	Married	0-5 km (walk)	Farmer	English;Tiv	Completed Senior Secondary	₦0-20,000	1	1	1183	Non-reactive	2016-10-16	Yes	July 2016	Negative	N/A	1	0
1164	01	52	Male	Married	0-5 km (walk)	Other	English;Hausa;Igbo;Tiv	Completed Post-secondary	Above ₦100,001	5	7	3242	Non-reactive	2016-10-16	Yes	June 2016	Negative	N/A	4	2
1165	01	30	Male	Married	0-5 km (walk)	Farmer	Tiv	Completed Senior Secondary	₦0-20,000			1190	Non-reactive	2016-10-16	Yes	September 2016	Negative	N/A	0	0
1166	01	43	Male	Married	0-5 km (walk)	Farmer	English;Tiv	Completed Senior Secondary	₦0-20,000	2	3	1152	Non-reactive	2016-10-16	No	N/A	NA	N/A	3	0
1167	01	35	Male	Married	0-5 km (walk)	Other	English;Tiv	Completed Senior Secondary	₦0-20,000	6	6	1157	Non-reactive	2016-10-16	Yes	March 2015	Negative	N/A	1	1
1168	01	26	Male	Married	0-5 km (walk)	Farmer	English;Tiv	Completed Senior Secondary	₦0-20,000	17	8	3207	Non-reactive	2016-10-16	No	N/A	NA	N/A	0	0
1169	01	35	Male	Married	0-5 km (walk)	Farmer	English;Hausa;Tiv	Completed Primary School	₦0-20,000	10	10	4113	Non-reactive	2016-10-16	Yes	September 2016	Negative	N/A	3	3
1170	12	64	Male	Married	0-5 km (walk)	Farmer	Tiv	No education	₦0-20,000	2	2	3263	Non-reactive	2016-10-23	No	N/A	NA	N/A	1	1
1171	12	30	Male	Married	0-5 km (walk)	Other	English;Tiv	Completed Post-secondary	₦0-20,000	6	8	3257	Non-reactive	2016-10-23	Yes	September 2016	Negative	N/A	0	0
1172	12	32	Male	Married	0-5 km (walk)	Farmer	English;Tiv	Completed Senior Secondary	₦0-20,000	3	6	4101	Non-reactive	2016-11-06	Yes	September 2016	Negative	N/A	1	3
1173	01	30	Male	Married	0-5 km (walk)	Farmer	English;Tiv	Completed Senior Secondary	₦0-20,000	2	3	1144	Non-reactive	2016-10-16	No	N/A	NA	N/A	3	0
1174	01	20	Male	Married	0-5 km (walk)	Farmer	English;Tiv	Completed Junior Secondary	₦0-20,000	3	4	3238	Non-reactive	2016-10-16	No	N/A	NA	N/A	0	0
1175	01	41	Male	Married	0-5 km (walk)	Farmer	Tiv	Completed Primary School	₦0-20,000			3212	Reactive	2016-10-16	No	N/A	NA	N/A	2	3
1176	01	27	Male	Married	0-5 km (walk)	Other	English;Hausa;Tiv	Some Post-secondary	₦0-20,000	6	4	1186	Non-reactive	2016-10-16	Yes	August 2016	Negative	N/A	1	0
1177	09	28	Male	Married	0-5 km (walk)	Farmer	English;Tiv	Completed Senior Secondary	₦0-20,000	2	0	4552	Non-reactive	2016-11-13	Yes	October 2016	Negative	N/A	0	0
1178	01	33	Male	Married	0-5 km (walk)	Farmer	English;Tiv	Completed Post-secondary	₦0-20,000	1	3	3211	Non-reactive	2016-10-09	Yes	September 2016	Negative	N/A	0	1
1179	01	26	Male	Married	0-5 km (walk)	Farmer	English;Tiv	Completed Senior Secondary	₦20,001-50,000	3	1	3229	Non-reactive	2016-10-16	Yes	08/2014	Negative	N/A	1	0
1180	12	35	Male	Married	0-5 km (walk)	Farmer	Hausa;Tiv	Completed Primary School	₦0-20,000	4	8	4103	Non-reactive	2016-11-06	Yes	September 2016	Negative	N/A	3	0
1181	01	30	Female	Married	0-5 km (walk)	Farmer	Tiv	No education	₦0-20,000	4	5		Non-reactive	2016-10-16	No	N/A	NA	N/A			9	5	2	2	No	2016-10-20
1182	01	32	Female	Married	0-5 km (walk)	Farmer	Tiv	Completed Junior Secondary	₦0-20,000	8	7		Non-reactive	2016-10-16	No	N/A	NA	N/A			7	5	3	1	Yes	2016-12-15
1183	01	27	Female	Married	0-5 km (walk)	Farmer	English;Tiv	Completed Primary School	₦0-20,000	1	1	1163	Non-reactive	2016-10-16	Yes	July 2016	Negative	N/A			8	2	1	0	No	2016-12-15
1184	01	27	Female	Married	0-5 km (walk)	Farmer	Tiv	Completed Senior Secondary	₦0-20,000	3	3		Non-reactive	2016-10-16	No	N/A	NA	N/A			4	4	3	0	Yes	2017-03-15
1185	01	27	Female	Married	0-5 km (walk)	Farmer	English;Tiv	Completed Senior Secondary	₦0-20,000	2	2	1161	Non-reactive	2016-10-16	Yes	July 2016	Negative	N/A			6	2	1	1	Yes	2017-01-15
1186	01	25	Female	Married	0-5 km (walk)	Trader	English;Tiv	Completed Primary School	₦0-20,000	3	3	1176	Non-reactive	2016-10-16	Yes	June 2016	Negative	N/A			5	1	3	0	No	2017-02-15
1187	01	19	Female	Married	0-5 km (walk)	Trader	English;Tiv	No education	₦0-20,000	5	3		Non-reactive	2016-10-16	Yes	June 2015	Negative	N/A			8	2	1	0	No	2016-11-15
1188	01	18	Female	Married	0-5 km (walk)	Farmer	Tiv	Completed Primary School	₦0-20,000	5	3	1162	Non-reactive	2016-10-16	Yes	September 2016	Negative	N/A			3	0	0	0	Yes	2017-04-15
1189	01	21	Female	Married	0-5 km (walk)	Farmer	Tiv	Completed Primary School	₦0-20,000				Non-reactive	2016-10-16	No	N/A	NA	N/A			5	2	1	0	No	2017-02-15
1190	01	19	Female	Married	0-5 km (walk)	Farmer	Tiv	Completed Primary School	₦0-20,000	5	6	1165	Non-reactive	2016-10-16	Yes	09/2015	Negative	N/A			5	4	0	1	Yes	2017-02-15
1191	01	29	Male	Married	0-5 km (walk)	Trader	English;Tiv	Completed Senior Secondary	₦0-20,000	4	0	3219	Non-reactive	2016-10-09	Yes	June 2016	Negative	N/A	0	0
1192	01	32	Male	Married	0-5 km (walk)	Trader	English;Tiv	Completed Post-secondary	₦0-20,000	6	3	3220	Non-reactive	2016-10-09	Yes	July 2016	Negative	N/A	0	0
1193	01	30	Male	Married	0-5 km (walk)	Farmer	English;Tiv	Completed Primary School	₦0-20,000	2	2	3218	Non-reactive	2016-10-09	Yes	October 2016	Negative	N/A	2	0
1194	12	20	Male	Married	0-5 km (walk)	Farmer	English;Tiv	Completed Junior Secondary	₦0-20,000	7	5	3265	Non-reactive	2016-10-23	No	N/A	NA	N/A	0	1
1195	09	30	Male	Married	0-5 km (walk)	Farmer	English;Tiv	Completed Post-secondary	₦0-20,000	6	3	4556	Non-reactive	2016-11-13	Yes	July 2016	Negative	N/A	0	2
1196	09	22	Male	Married	0-5 km (walk)	Farmer	English;Tiv	Completed Junior Secondary	₦0-20,000	6	3	4555	Non-reactive	2016-11-13	No	N/A	NA	N/A	0	0
1197	01	31	Male	Married	0-5 km (walk)	Farmer	Tiv	Completed Senior Secondary	₦0-20,000	2	4	3236	Non-reactive	2016-10-16	Yes	September 2016	Negative	N/A	0	0
1198	01	30	Male	Married	0-5 km (walk)	Farmer	English;Tiv	Completed Post-secondary	₦0-20,000	7	5	3205	Non-reactive	2016-10-09	No	N/A	NA	N/A	0	1
1199	01	51	Male	Married	0-5 km (walk)	Farmer	English;Tiv	Completed Junior Secondary	₦0-20,000	4	6	3210	Non-reactive	2016-10-09	Yes	September 2016	Negative	N/A	1	0
1200	01	31	Male	Married	0-5 km (walk)	Farmer	Tiv	Completed Primary School	₦0-20,000	5	6	1143	Non-reactive	2016-10-09	Yes	September 2016	Negative	N/A	2	4
1201	12	22	Female	Married	0-5 km (walk)	Farmer	English;Tiv	No education	₦0-20,000	2	1		Non-reactive	2016-07-17	No	N/A	NA	N/A			3	3	2	1	Yes	2017-01-15
1202	12	21	Female	Married	0-5 km (walk)	Farmer	Tiv	Completed Primary School	₦0-20,000	2	0		Non-reactive	2016-07-17	Yes	June 2016	Negative	N/A			8	0	0	0	Yes	2016-09-15
1203	12	30	Female	Married	0-5 km (walk)	Farmer	Tiv	No education	₦0-20,000	2	3		Non-reactive	2016-07-17	Yes	May 2016	Negative	N/A			9	6	2	1	Yes	2016-09-15
1204	12	35	Female	Married	0-5 km (walk)	Farmer;Trader	Tiv	No education	₦0-20,000	2	2	1356	Non-reactive	2016-07-17	Yes	June 2016	Negative	N/A			7	2	0	1	Yes	2016-09-15
1205	12	19	Female	Married	0-5 km (walk)	Farmer	English;Tiv	Some Post-secondary	₦0-20,000	9	6		Non-reactive	2016-07-17	No	N/A	NA	N/A			7	0	0	0	No	2016-10-20
1206	12	30	Female	Married	0-5 km (walk)	Farmer;Trader	Tiv	No education	₦0-20,000	3	7		Non-reactive	2016-07-17	No	N/A	NA	N/A			7	9	5	4	No	2016-09-26
1207	12	18	Female	Married	0-5 km (walk)	Farmer	Tiv	Completed Senior Secondary	₦0-20,000	3	2	2572	Non-reactive	2016-07-17	Yes	May 2016	Negative	N/A			7	1	0	0	Yes	2016-09-15
1208	12	18	Female	Married	0-5 km (walk)	Farmer	Tiv	No education	₦0-20,000	7	1	1379	Non-reactive	2016-07-17	Yes	February 2016	Negative	N/A			5	0	0	0	No	2016-11-20
1209	12	20	Female	Married	0-5 km (walk)	Farmer	English;Tiv	Completed Junior Secondary	₦0-20,000	5	0	1398	Non-reactive	2016-07-17	No	N/A	NA	N/A			7	0	0	0	Yes	2016-09-15
1210	12	28	Female	Married	0-5 km (walk)	Farmer	English;Tiv	Completed Senior Secondary	₦0-20,000	2	3		Non-reactive	2016-07-17	Yes	june 2016	Negative	N/A			9	3	1	0	Yes	2016-07-15
1211	12	30	Female	Married	0-5 km (walk)	Farmer	Tiv	No education	₦20,001-50,000	3	7	1380	Non-reactive	2016-07-17	Yes	June 2016	Not sure/Don't know	N/A			4	3	3	0	No	2016-12-20
1213	12	33	Female	Married	0-5 km (walk)	Farmer	Tiv	Completed Junior Secondary	₦0-20,000	2	0		Reactive	2016-07-17	Yes	March 2012	Negative	N/A			4	1	0	0	No	2016-12-20
1214	12	35	Female	Married	6-10 km (bike)	Farmer	English;Tiv	Completed Primary School	₦0-20,000	5	6		Non-reactive	2016-07-17	Yes	July 2016	Negative	N/A			9	7	1	5	No	2016-07-20
1215	12	20	Female	Married	0-5 km (walk)	Farmer	English;Tiv	Completed Junior Secondary	₦0-20,000	4	2	1357	Non-reactive	2016-07-17	Yes	June 2016	Negative	N/A			7	1	1	0	Yes	2016-09-15
1216	12	16	Female	Married	0-5 km (walk)	Farmer	Tiv	Completed Primary School	₦0-20,000	2	2	1377	Non-reactive	2016-07-17	Yes	May 2016	Negative	N/A			5	2	2	0	No	2016-11-25
1217	12	21	Female	Married	0-5 km (walk)	Farmer	English;Tiv	Completed Junior Secondary	₦0-20,000	7	2		Non-reactive	2016-07-17	Yes	June 2016	Negative	N/A			4	1	1	0	No	2016-12-25
1218	12	30	Female	Married	0-5 km (walk)	Farmer	English;Tiv	Completed Primary School	₦0-20,000	5	0		Non-reactive	2016-07-17	Yes	March 2016	Negative	N/A			5	0	0	0	No	2016-11-26
1219	12	20	Female	Married	0-5 km (walk)	Farmer	Tiv	Completed Primary School	₦0-20,000	5	0		Non-reactive	2016-07-17	Yes	July 2016	Negative	N/A			6	1	0	0	Yes	2016-10-15
1220	12	20	Female	Married	0-5 km (walk)	Farmer	Tiv	Completed Primary School	₦0-20,000	1	2		Non-reactive	2016-07-17	Yes	October 2015	Negative	N/A			7	2	1	1	No	2016-09-20
1221	12	25	Female	Married	0-5 km (walk)	Farmer	English;Tiv	Completed Senior Secondary	₦0-20,000	3	2	1378	Non-reactive	2016-07-17	Yes	March 2016	Not sure/Don't know	N/A			5	2	1	1	Yes	2016-12-15
1222	12	29	Female	Married	0-5 km (walk)	Farmer	English;Tiv	Completed Post-secondary	₦0-20,000	4	3	1349	Non-reactive	2016-07-17	Yes	April 2016	Negative	N/A			4	2	1	0	Yes	2016-11-15
1223	12	20	Female	Married	0-5 km (walk)	Farmer	English;Tiv	Completed Junior Secondary	₦0-20,000	6	0		Non-reactive	2016-07-17	Yes	April 2016	Negative	N/A			7	0	0	0	No	2016-09-20
1224	12	20	Female	Married	0-5 km (walk)	Farmer	Tiv	No education	₦0-20,000	3	2	1375	Non-reactive	2016-07-17	No	N/A	NA	N/A			7	3	0	3	No	2016-09-29
1225	12	16	Female	Married	0-5 km (walk)	Farmer	English;Tiv	Completed Primary School	₦0-20,000	8	5		Reactive	2016-07-17	Yes	April 2016	Negative	N/A			8	0	0	0	Yes	2016-08-15
1226	12	18	Female	Married	0-5 km (walk)	Farmer	Tiv	No education	₦0-20,000	7	3	1374	Non-reactive	2016-07-17	Yes	June 2016	Negative	N/A			8	2	1	0	Yes	2016-08-15
1227	12	25	Female	Married	0-5 km (walk)	Farmer	Tiv	Completed Primary School	₦0-20,000	2	4	2612	Non-reactive	2016-07-17	No	N/A	NA	N/A			8	3	0	4	Yes	2016-08-15
1228	12	22	Female	Married	0-5 km (walk)	Farmer	English;Tiv	Completed Senior Secondary	₦0-20,000	5	1	1360	Non-reactive	2016-07-17	Yes	June 2016	Negative	N/A			9	3	0	1	Yes	2016-09-15
1229	12	21	Female	Married	0-5 km (walk)	Farmer	English;Tiv	Completed Primary School	₦0-20,000	4	5	1372	Non-reactive	2016-07-17	No	N/A	NA	N/A			5	3	3	0	Yes	2016-11-15
1230	12	24	Female	Married	0-5 km (walk)	Farmer	English;Tiv	Completed Senior Secondary	₦0-20,000	2	2	1359	Non-reactive	2016-07-17	Yes	July 2016	Negative	N/A			4	2	1	0	No	2016-12-25
1231	12	29	Female	Married	0-5 km (walk)	Farmer	English;Tiv	Completed Senior Secondary	₦0-20,000	3	4		Non-reactive	2016-07-17	Yes	May 2016	Negative	N/A			9	4	1	2	Yes	2016-07-15
1232	12	30	Female	Married	0-5 km (walk)	Farmer	English;Tiv	Completed Senior Secondary	₦0-20,000	4	4		Non-reactive	2016-07-17	Yes	June 2016	Negative	N/A			6	5	3	2	Yes	2016-09-15
1233	12	25	Female	Married	0-5 km (walk)	Farmer	English;Tiv	Some Post-secondary	₦0-20,000	5	10		Reactive	2016-07-17	Yes	April 2016	Positive	Yes			9	1	0	0	Yes	2016-07-15
1234	12	24	Female	Married	0-5 km (walk)	Farmer	English;Tiv	Completed Primary School	₦0-20,000	9	3	1350	Non-reactive	2016-07-17	Yes	June 2016	Negative	N/A			7	3	2	0	Yes	2016-09-15
1235	12	25	Female	Married	0-5 km (walk)	Farmer	Tiv	No education	₦0-20,000	5	0	1352	Non-reactive	2016-07-17	No	N/A	NA	N/A			4	7	5	2	Yes	2016-11-15
1236	12	40	Female	Married	0-5 km (walk)	Farmer	Tiv	No education	₦0-20,000	2	5	1353	Non-reactive	2016-07-17	Yes	October 2016	Negative	N/A			9	10	3	7	No	2016-07-29
1237	12	24	Female	Married	0-5 km (walk)	Farmer	Tiv	Completed Primary School	₦0-20,000	4	4		Non-reactive	2016-07-17	Yes	April 2016	Negative	N/A			8	3	0	2	Yes	2016-08-15
1239	12	26	Female	Married	0-5 km (walk)	Farmer	English;Tiv	Completed Primary School	₦50,001-100,000	4	3		Non-reactive	2016-07-17	Yes	March 2016	Negative	N/A			4	3	0	3	No	2016-12-20
1240	12	31	Female	Married	0-5 km (walk)	Farmer	English;Hausa;Tiv	Completed Primary School	₦0-20,000	6	4	1351	Non-reactive	2016-07-17	Yes	April 2016	Negative	N/A			7	4	2	2	Yes	2016-09-05
1241	12	18	Female	Married	0-5 km (walk)	Farmer	Tiv	No education	₦0-20,000	9	1		Non-reactive	2016-07-17	Yes	July 2016	Negative	N/A			9	0	0	0	Yes	2016-08-18
1242	12	20	Female	Married	0-5 km (walk)	Farmer	English;Tiv	No education	₦0-20,000	8	4		Non-reactive	2016-07-17	No	N/A	NA	N/A			6	0	0	0	No	2016-10-20
1243	12	20	Female	Married	0-5 km (walk)	Farmer	Tiv	Completed Primary School	₦0-20,000	2	5		Non-reactive	2016-07-17	Yes	June 2016	Negative	N/A			7	3	1	1	Yes	2016-09-15
1244	12	30	Female	Married	0-5 km (walk)	Trader	Tiv	No education	₦0-20,000	3	2		Non-reactive	2016-07-17	Yes	July 2016	Negative	N/A			5	3	4	2	Yes	2016-11-15
1245	12	25	Female	Married	0-5 km (walk)	Farmer	Tiv	Completed Junior Secondary	₦0-20,000	6	2		Non-reactive	2016-07-17	No	N/A	NA	N/A			8	0	0	0	No	2016-08-20
1246	12	25	Female	Married	0-5 km (walk)	Farmer	Tiv	Completed Primary School	₦0-20,000	4	7	1358	Non-reactive	2016-07-17	Yes	July 2016	Negative	N/A			7	5	2	0	Yes	2016-09-15
1247	12	25	Female	Married	0-5 km (walk)	Farmer	Tiv	No education	₦0-20,000	10	10		Non-reactive	2016-07-17	Yes	July 2016	Negative	N/A			7	3	0	3	Yes	2017-09-15
1248	12	22	Female	Married	6-10 km (bike)	Farmer	English;Tiv	Completed Junior Secondary	₦0-20,000	4	7		Non-reactive	2016-07-17	Yes	June 2016	Negative	N/A			3	1	1	0	No	2017-01-25
1249	12	16	Female	Married	0-5 km (walk)	Farmer	Tiv	No education	₦0-20,000	1	1		Non-reactive	2016-07-17	Yes	April 2016	Negative	N/A			7	1	0	1	No	2017-09-20
1250	12	23	Female	Married	0-5 km (walk)	Farmer	English;Tiv	Completed Senior Secondary	₦0-20,000	13	5	1496	Non-reactive	2016-07-17	Yes	June 2016	Negative	N/A			8	0	0	0	Yes	2016-08-10
1251	12	21	Female	Married	0-5 km (walk)	Farmer	Tiv	Completed Junior Secondary	₦0-20,000	1	1		Non-reactive	2016-07-17	No	N/A	NA	N/A			7	1	0	1	No	2017-09-25
1252	12	20	Female	Married	0-5 km (walk)	Farmer	Tiv	Completed Primary School	₦0-20,000	3	4	1348	Non-reactive	2016-07-17	Yes	February 2016	Negative	N/A			8	0	0	0	Yes	2016-08-15
1253	12	30	Female	Married	0-5 km (walk)	Farmer	English;Tiv	Completed Primary School	₦0-20,000	3	5		Non-reactive	2016-07-17	Yes	July 2016	Negative	N/A			7	3	1	2	Yes	2016-09-15
1254	13	25	Female	Married	0-5 km (walk)	Farmer	Tiv	Completed Primary School	₦0-20,000	2	2		Non-reactive	2016-07-24	No	NA	NA	NA			7	2	1	1	No	2016-09-04
1255	13	19	Female	Married	0-5 km (walk)	Farmer	Tiv	Completed Junior Secondary	₦0-20,000	4	2	1503	Non-reactive	2016-07-24	Yes	Feb 2016	Not sure/Don't know	NA			5	1	0	0	No	2016-11-18
1256	13	20	Female	Married	0-5 km (walk)	Farmer	Tiv	No education	₦0-20,000	3	4	1487	Non-reactive	2016-07-24	No	NA	NA	NA			2	5	1	3	Yes	2017-02-15
1257	13	30	Female	Married	0-5 km (walk)	Farmer	Tiv	No education	₦0-20,000	2	6		Non-reactive	2016-07-24	Yes	12 June 2016	Negative	NA			5	3	1	2	No	2016-11-25
1258	13	30	Female	Married	0-5 km (walk)	Trader	English;Igbo	Completed Senior Secondary	₦0-20,000	1	3		Non-reactive	2016-07-24	Yes	June 2016	Negative	NA			9	3	1	2	Yes	2016-07-31
1259	13	30	Female	Married	0-5 km (walk)	Trader	Tiv	No education	₦0-20,000	2	1	1537	Non-reactive	2016-07-24	No	NA	NA	NA			7	1	1	0	Yes	2016-09-17
1260	13	20	Female	Married	0-5 km (walk)	Applicant	English;Tiv	Completed Senior Secondary	₦0-20,000	7	4	6027	Non-reactive	2016-07-24	Yes	15-6-2016	Negative	NA			3	6	1	1	Yes	2016-10-15
1261	38	29	Female	Married	6-10 km (bike)	Farmer	Tiv	Completed Primary School	₦0-20,000	4	4		Non-reactive	2016-07-17	No	N/A	N/A	N/A			8	5	2	2	Yes	2016-08-01
1262	38	22	Female	Married	0-5 km (walk)	Farmer	English;Tiv	Completed Senior Secondary	₦0-20,000	2	0		Non-reactive	2016-07-17	Yes	2015	Negative	N/A			7	2	0	0	No	2016-09-15
1263	38	31	Female	Married	0-5 km (walk)	Farmer	Tiv	Completed Primary School	₦0-20,000	4	6		Non-reactive	2016-07-17	Yes	June, 2016	Negative	N/A			7	6	3	2	Yes	2016-10-15
1264	38	20	Female	Married	0-5 km (walk)	Farmer	English;Tiv	Completed Junior Secondary	₦0-20,000	6	4		Non-reactive	2016-07-17	Yes	25th May, 2016	Negative	N/A			7	1	0	0	No	2016-09-15
1265	38	25	Female	Married	0-5 km (walk)	Farmer	Tiv	Completed Senior Secondary	₦0-20,000	2	1		Non-reactive	2016-07-17	Yes	6th June, 2016	Negative	N/A			7	0	0	0	Yes	2016-08-15
1266	38	30	Female	Married	0-5 km (walk)	Farmer	English;Tiv	Completed Senior Secondary	₦20,001-50,000	2	2		Non-reactive	2016-07-17	Yes	June, 2016	Negative	N/A			8	5	2	2	Yes	2016-08-15
1267	38	29	Female	Married	0-5 km (walk)	Applicant	Tiv	Completed Senior Secondary	₦0-20,000	2	2		Non-reactive	2016-07-17	Yes	1st May, 2016	Negative	N/A			5	3	2	0	Yes	2017-03-15
1268	38	23	Female	Married	0-5 km (walk)	Farmer	Tiv	Completed Junior Secondary	₦50,001-100,000	2	6		Reactive	2016-07-17	Yes	2011	Positive	No			8	2	2	0	Yes	2016-08-15
1269	38	21	Female	Married	0-5 km (walk)	Trader	English	Completed Senior Secondary	₦0-20,000	5	3		Non-reactive	2016-07-17	Yes	June, 2016	Negative	N/A			8	1	0	0	No	2016-09-15
1270	38	35	Female	Married	11-15 km (short ride)	Farmer	Tiv	No education	₦0-20,000	2	2		Non-reactive	2016-07-17	Yes	3rd March, 2016	Negative	N/A			9	5	0	3	Yes	2016-07-30
1271	38	35	Female	Married	0-5 km (walk)	Farmer	Tiv	Completed Primary School	₦0-20,000	2	1		Non-reactive	2016-07-17	Yes	March, 2016	Negative	N/A			8	3	2	2	No	2016-08-15
1272	38	27	Female	Married	0-5 km (walk)	Civil Servant	English;Tiv	Some Post-secondary	₦0-20,000	6	2		Non-reactive	2016-07-17	Yes	4th April, 2016	Negative	N/A			8	2	2	0	Yes	2016-08-30
1273	38	21	Female	Married	0-5 km (walk)	Trader	Tiv	Completed Junior Secondary	₦0-20,000	6	7		Non-reactive	2016-07-17	Yes	2014	Negative	N/A			3	4	2	0	Yes	2017-01-01
1274	38	25	Female	Married	0-5 km (walk)	Farmer	English;Tiv	Completed Senior Secondary	₦0-20,000	5	2		Non-reactive	2016-07-17	Yes	March, 2016	Negative	N/A			8	4	1	1	Yes	2016-08-15
1275	38	30	Female	Married	0-5 km (walk)	Farmer	Tiv	No education	₦0-20,000	2	4		Non-reactive	2016-07-17	Yes	November, 2015	Negative	N/A			8	5	2	2	No	2016-08-15
1276	38	24	Female	Married	0-5 km (walk)	Farmer	Tiv	Completed Primary School	₦20,001-50,000	2	2		Reactive	2016-07-17	Yes	2010	Positive	No			7	2	0	2	Yes	2016-08-15
1277	38	25	Female	Married	0-5 km (walk)	Civil Servant	Tiv	Completed Senior Secondary	₦0-20,000	2	4		Non-reactive	2016-07-17	Yes	2015	Negative	N/A			4	3	2	2	No	2016-11-15
1278	38	22	Female	Married	0-5 km (walk)	Farmer	English;Tiv	Completed Junior Secondary	₦0-20,000	2	0		Non-reactive	2016-07-17	Yes	July, 2016	Negative	N/A			7	2	0	0	Yes	2016-09-15
1279	38	26	Female	Married	0-5 km (walk)	Trader	English;Tiv	Completed Junior Secondary	₦0-20,000	5	5		Non-reactive	2016-07-17	Yes	4th April, 2016	Negative	N/A			7	3	0	1	Yes	2016-09-15
1280	38	22	Female	Married	0-5 km (walk)	Farmer	Tiv	Completed Primary School	₦0-20,000	3	1		Non-reactive	2016-07-17	No	N/A	N/A	N/A			2	2	1	0	No	2016-11-16
1281	38	30	Female	Married	0-5 km (walk)	Trader	English;Tiv	Completed Junior Secondary	₦0-20,000	4	6		Non-reactive	2016-07-17	Yes	July, 2016	Negative	N/A			7	6	0	6	Yes	2016-09-15
1282	38	20	Female	Married	0-5 km (walk)	Farmer	English;Tiv	Completed Junior Secondary	₦0-20,000	2	1		Non-reactive	2016-07-17	Yes	March, 2016	Negative	N/A			7	1	0	1	Yes	2016-12-15
1283	38	32	Female	Married	0-5 km (walk)	Trader	English;Tiv	Completed Senior Secondary	₦0-20,000	2	4		Non-reactive	2016-07-17	Yes	April, 2016	Negative	N/A			7	5	2	2	Yes	2016-10-16
1284	38	26	Female	Married	0-5 km (walk)	Farmer	English;Tiv	Completed Primary School	₦0-20,000	4	5		Non-reactive	2016-07-17	Yes	2015	Not sure/Don't know	N/A			7	3	3	0	No	2016-09-15
1285	38	36	Female	Married	6-10 km (bike)	Civil Servant	English;Tiv	Completed Post-secondary	₦50,001-100,000	4	2		Non-reactive	2016-07-17	Yes	March, 2016	Negative	N/A			7	0	0	0	No	2016-09-09
1286	38	16	Female	Married	0-5 km (walk)	Farmer	English;Tiv	Completed Junior Secondary	₦0-20,000	4	1		Non-reactive	2016-07-17	Yes	3rd March, 2016	Negative	N/A			7	0	0	0	Yes	2016-09-30
1287	38	29	Female	Married	0-5 km (walk)	Applicant	English;Tiv	Some Post-secondary	₦0-20,000	5	6		Non-reactive	2016-07-17	Yes	July, 2016	Negative	N/A			7	1	0	0	Yes	2016-09-23
1288	38	20	Female	Married	0-5 km (walk)	Farmer	Tiv	Completed Primary School	₦0-20,000	9	2		Non-reactive	2016-07-17	No	N/A	N/A	N/A			8	3	2	0	Yes	2016-08-15
1289	38	30	Female	Married	0-5 km (walk)	Trader	English;Tiv	Completed Senior Secondary	₦0-20,000	2	4		Non-reactive	2016-07-17	Yes	February, 2016	Negative	N/A			8	4	0	4	Yes	2016-08-15
1290	38	17	Female	Married	0-5 km (walk)	Farmer	Tiv	No education	₦20,001-50,000	2	0		Non-reactive	2016-07-17	Yes	May, 2016	Negative	N/A			8	0	0	0	No	2016-08-15
1291	38	45	Female	Married	6-10 km (bike)	Farmer	Tiv	No education	₦0-20,000	4	5		Non-reactive	2016-07-17	No	N/A	N/A	N/A			9	10	3	2	No	2016-07-15
1292	38	20	Female	Married	0-5 km (walk)	Trader	Tiv	Completed Junior Secondary	₦0-20,000	4	2		Non-reactive	2016-07-17	Yes	5th July, 2016	Negative	N/A			7	1	0	0	Yes	2016-09-15
1293	38	19	Female	Married	0-5 km (walk)	Farmer	Tiv	Completed Junior Secondary	₦0-20,000	2	5		Non-reactive	2016-07-17	Yes	December, 2015	Negative	N/A			7	1	1	0	No	2016-09-15
1294	38	38	Female	Married	6-10 km (bike)	Farmer	Tiv	No education	₦20,001-50,000	4	2		Reactive	2016-07-17	Yes	18th May, 2016	Positive	Yes			7	7	1	1	Yes	2016-09-15
1295	12	28	Female	Married	0-5 km (walk)	Farmer	English;Tiv	Completed Senior Secondary	₦0-20,000	3	5		Non-reactive	2016-08-07	Yes	May 2016	Negative	N/A			7	5	3	1	Yes	2016-10-15
1296	38	27	Female	Married	11-15 km (short ride)	Farmer	Tiv	No education	₦0-20,000	6	4		Reactive	2016-07-17	Yes	June 2016	Positive	Yes			8	3	0	1	Yes	2016-08-15
1297	38	32	Female	Married	0-5 km (walk)	Farmer	English;Tiv	Completed Primary School	₦0-20,000	3	4		Non-reactive	2016-07-17	Yes	1/1/2016	Negative	N/A			4	5	3	1	No	2016-12-12
1298	38	25	Female	Married	0-5 km (walk)	Other	English;Tiv	Completed Senior Secondary	₦0-20,000	3	2		Non-reactive	2016-07-17	Yes	June, 2016	Negative	N/A			5	3	1	0	Yes	2016-11-15
1299	38	30	Female	Married	0-5 km (walk)	Farmer	Tiv	Completed Primary School	₦0-20,000	2	1		Non-reactive	2016-07-17	Yes	2015	Negative	N/A			7	7	3	2	No	2017-09-15
1300	38	33	Female	Married	6-10 km (bike)	Farmer	Tiv	No education	₦0-20,000	5	4		Non-reactive	2016-07-17	Yes	2014	Negative	N/A			6	6	3	1	Yes	2016-07-23
1301	38	30	Female	Married	0-5 km (walk)	Farmer	English;Tiv	Completed Senior Secondary	₦0-20,000	4	5		Non-reactive	2016-07-17	Yes	2012	Negative	N/A			6	6	2	3	Yes	2016-10-15
1302	38	25	Female	Married	0-5 km (walk)	Farmer	Tiv	Completed Primary School	₦0-20,000	5	7		Non-reactive	2016-07-17	Yes	June, 2016	Negative	N/A			5	0	0	0	Yes	2016-11-15
1303	38	29	Female	Married	0-5 km (walk)	Farmer	English;Tiv	Completed Junior Secondary	₦0-20,000	2	3		Non-reactive	2016-07-17	Yes	September, 2015	Negative	N/A			9	4	2	1	Yes	2016-07-20
1304	38	24	Female	Married	0-5 km (walk)	Trader	English;Tiv	Some Post-secondary	₦0-20,000	2	3		Non-reactive	2016-07-17	Yes	March, 2016	Negative	N/A			8	2	1	1	Yes	2016-08-15
1305	38	24	Female	Married	0-5 km (walk)	Farmer	English;Tiv	Completed Senior Secondary	₦0-20,000	3	4	112968	Reactive	2016-07-17	Yes	June, 2016	Negative	N/A			4	3	2	0	Yes	2016-12-15
1306	38	24	Female	Married	0-5 km (walk)	Farmer	English;Tiv	Completed Senior Secondary	₦0-20,000	3	4		Non-reactive	2016-07-17	Yes	June, 2016	Negative	N/A			4	3	2	0	Yes	2016-12-15
1307	38	28	Female	Married	0-5 km (walk)	Farmer	Tiv	No education	₦0-20,000	2	3		Non-reactive	2016-07-17	No	N/A	N/A	N/A			4	5	1	2	No	2016-11-15
1308	38	30	Female	Married	0-5 km (walk)	Trader	Tiv	Completed Junior Secondary	₦0-20,000	3	5		Non-reactive	2016-07-17	Yes	2015	Negative	N/A			5	8	1	4	No	2016-12-15
1309	13	20	Male	Married	11-15 km (short ride)	Farmer	English;Tiv	Completed Senior Secondary	₦0-20,000	1	1	1582	Non-reactive	2016-07-31	Yes	16.04.2016	Negative	NA	0	1
1310	14	30	Male	Married	0-5 km (walk)	Trader	Tiv	No education	₦0-20,000	3	0	1738	Non-reactive	2016-07-31	Yes	17.04.2016	Negative	NA	0	0
1311	38	22	Female	Married	0-5 km (walk)	Farmer	Tiv	Completed Junior Secondary	₦0-20,000	4	0		Non-reactive	2016-07-17	Yes	June, 2016	Negative	N/A			4	2	0	2	Yes	2016-12-15
1312	38	24	Female	Married	0-5 km (walk)	Farmer	English;Tiv	Completed Primary School	₦0-20,000	2	2		Non-reactive	2016-07-17	Yes	2015	Negative	N/A			2	2	2	0	No	2017-02-15
1313	38	22	Female	Married	0-5 km (walk)	Farmer	English;Tiv	Completed Senior Secondary	₦0-20,000	2	0		Non-reactive	2016-07-17	Yes	2015	Negative	N/A			3	1	0	0	No	2017-02-15
1314	38	24	Female	Married	0-5 km (walk)	Civil Servant	Tiv	Completed Senior Secondary	₦0-20,000	3	5		Non-reactive	2016-07-17	Yes	June, 2016	Negative	N/A			2	1	1	0	Yes	2017-02-15
1315	38	20	Female	Married	0-5 km (walk)	Farmer	Tiv	Completed Primary School	₦0-20,000	4	1		Non-reactive	2016-07-17	No	N/A	N/A	N/A			7	3	0	1	Yes	2016-09-17
1316	38	21	Female	Married	6-10 km (bike)	Farmer	English;Tiv	Completed Primary School	₦0-20,000	10	5		Non-reactive	2016-07-17	Yes	2015	Negative	N/A			3	3	0	2	No	2016-12-15
1317	38	25	Female	Married	11-15 km (short ride)	Farmer	English;Tiv	Completed Senior Secondary	₦0-20,000	7	3		Non-reactive	2016-07-17	Yes	July, 2016	Negative	N/A			7	2	0	1	Yes	2016-09-15
1318	38	29	Female	Married	0-5 km (walk)	Trader	Tiv	Completed Primary School	₦0-20,000	3	4		Non-reactive	2016-07-17	Yes	15th June, 2016	Negative	N/A			7	6	3	1	Yes	2016-08-15
1319	38	24	Female	Married	0-5 km (walk)	Farmer	English;Tiv	Completed Senior Secondary	₦0-20,000	2	2		Non-reactive	2016-07-17	No	N/A	N/A	N/A			9	2	0	2	Yes	2016-07-20
1320	38	15	Female	Married	0-5 km (walk)	Farmer	Tiv	Completed Junior Secondary	₦0-20,000	4	4		Non-reactive	2016-07-17	Yes	June, 2016	Negative	N/A			8	0	0	0	Yes	2016-08-15
1321	38	22	Female	Married	0-5 km (walk)	Farmer	Tiv	Completed Senior Secondary	₦0-20,000	5	4		Non-reactive	2016-07-17	Yes	12th July, 2016	Negative	N/A			9	1	1	0	Yes	2016-07-26
1322	38	22	Female	Married	6-10 km (bike)	Farmer	Tiv	No education	₦0-20,000	4	3		Non-reactive	2016-07-17	Yes	5th March, 2016	Negative	N/A			9	0	0	0	Yes	2016-07-15
1323	38	25	Female	Married	0-5 km (walk)	Farmer	Tiv	Completed Primary School	₦20,001-50,000	2	3		Non-reactive	2016-07-17	Yes	May, 2016	Negative	N/A			8	2	2	1	Yes	2016-08-15
1324	38	21	Female	Married	6-10 km (bike)	Farmer	English;Tiv	Completed Senior Secondary	₦0-20,000	2	0		Non-reactive	2016-07-17	Yes	July, 2016	Negative	N/A			8	0	0	0	Yes	2016-08-15
1325	38	29	Female	Married	6-10 km (bike)	Farmer	English;Tiv	Completed Junior Secondary	₦0-20,000	3	3		Non-reactive	2016-07-17	Yes	May, 2016	Negative	N/A			3	5	2	2	No	2017-01-15
1326	13	32	Male	Married	6-10 km (bike)	Farmer	Tiv	No education	₦0-20,000	7	1	1581	Non-reactive	2016-07-31	Yes	2015	Negative	NA	1	0
1328	13	35	Male	Married	6-10 km (bike)	Farmer	Tiv	Completed Primary School	₦0-20,000	4	2	1774	Non-reactive	2016-07-31	No	NA	NA	NA	0	0
1329	13	29	Male	Married	0-5 km (walk)	Farmer	English;Tiv	Completed Senior Secondary	₦0-20,000	4	2	1757	Non-reactive	2016-07-31	Yes	June 2016	Negative	NA	2	0
1330	38	30	Female	Married	6-10 km (bike)	Civil Servant	English;Tiv	Some Post-secondary	₦0-20,000	2	2		Non-reactive	2016-07-17	Yes	June, 2016	Negative	N/A			9	3	1	1	Yes	2016-08-05
1331	38	25	Female	Married	6-10 km (bike)	Other	English;Tiv	Completed Junior Secondary	₦0-20,000	2	0		Non-reactive	2016-08-14	Yes	April, 2015	Negative	N/A			9	4	2	2	No	2016-09-20
1332	38	60	Male	Married	0-5 km (walk)	Farmer	Tiv	No education	₦0-20,000	4	8	1708	Non-reactive	2016-08-14	Yes	2015	Negative	N/A	5	6
1333	38	23	Male	Married	6-10 km (bike)	Other	English;Tiv	Completed Junior Secondary	₦0-20,000	5	3	1334	Non-reactive	2016-08-14	Yes	4th July, 2016	Negative	N/A	0	0
1334	38	18	Female	Married	0-5 km (walk)	Farmer	English;Tiv	Completed Junior Secondary	₦0-20,000	1	4	1333	Non-reactive	2016-08-14	Yes	June, 2016	Negative	N/A			8	0	0	0	No	2017-09-15
1335	38	22	Female	Married	0-5 km (walk)	Farmer	Tiv	No education	₦0-20,000	2	2		Non-reactive	2016-08-14	Yes	August, 2016	Not sure/Don't know	N/A			8	2	2	0	No	2016-09-15
1336	38	23	Female	Married	0-5 km (walk)	Farmer	Tiv	Completed Junior Secondary	₦0-20,000	4	1		Non-reactive	2016-08-14	Yes	2015	Negative	N/A			9	3	1	1	No	2016-09-15
1337	38	25	Male	Married	0-5 km (walk)	Trader	English;Tiv	Completed Post-secondary	₦20,001-50,000	2	1	1652	Non-reactive	2016-07-24	Yes	March, 2016	Negative	N/A	1	0
1338	14	30	Male	Married	0-5 km (walk)	Farmer;Trader	English;Tiv	Completed Primary School	₦0-20,000	5	8	1744 1766	Non-reactive	2016-07-31	Yes	May 2016	Negative	NA	3	7
1339	38	31	Male	Married	0-5 km (walk)	Farmer	English;Tiv	Completed Junior Secondary	₦0-20,000	2	4	1035	Non-reactive	2016-07-24	Yes	April, 2016	Negative	N/A	2	2
1340	38	38	Female	Married	0-5 km (walk)	Farmer	Tiv	No education	₦0-20,000	2	4		Reactive	2016-08-14	Yes	July, 2016	Negative	N/A			4	4	0	4	No	2017-01-15
1341	38	25	Male	Married	0-5 km (walk)	Trader	English;Tiv	Completed Primary School	₦0-20,000	3	1	1945	Non-reactive	2016-08-14	Yes	May, 2016	Negative	N/A	0	1
1342	38	20	Male	Married	6-10 km (bike)	Farmer	Tiv	Completed Junior Secondary	₦0-20,000	7	0	5955	Non-reactive	2016-07-31	Yes	May, 2016	Negative	N/A	0	3
1343	38	35	Male	Married	6-10 km (bike)	Farmer	English;Tiv	Completed Post-secondary	₦0-20,000	2	3	1661	Non-reactive	2016-08-14	Yes	June, 2016	Negative	N/A	1	1
1344	38	20	Male	Married	6-10 km (bike)	Farmer	Tiv	Completed Senior Secondary	₦0-20,000	4	1	1041	Non-reactive	2016-08-14	Yes	December, 2016	Negative	N/A	1	0
1345	38	24	Male	Married	6-10 km (bike)	Farmer	English;Tiv	Completed Junior Secondary	₦0-20,000	5	5	1943	Non-reactive	2016-08-14	Yes	June, 2016	Negative	N/A	0	0
1346	38	20	Female	Married	0-5 km (walk)	Farmer	English;Tiv	Completed Primary School	₦0-20,000	2	3	5895	Non-reactive	2016-08-14	Yes	May, 2016	Negative	N/A			9	1	0	1	No	2017-09-15
1347	13	25	Male	Married	0-5 km (walk)	Farmer	Tiv	No education	₦0-20,000	1	4	1618	Non-reactive	2016-07-31	Yes	June 2016	Negative	NA	0	0
1348	12	25	Male	Married	0-5 km (walk)	Farmer	English;Tiv	Completed Senior Secondary	₦0-20,000	3	4	1252	Non-reactive	2016-07-17	Yes	February 2016	Negative	N/A	0	0
1349	12	30	Male	Married	0-5 km (walk)	Civil Servant	English;Tiv	Some Post-secondary	₦0-20,000	6	3	1222	Non-reactive	2016-07-17	No	N/A	NA	N/A	1	0
1350	12	27	Male	Married	0-5 km (walk)	Farmer	English;Tiv	Completed Senior Secondary	₦0-20,000	2	2	1234	Non-reactive	2016-07-17	No	N/A	NA	N/A	2	0
1351	12	35	Male	Married	0-5 km (walk)	Farmer	English;Tiv	Completed Junior Secondary	₦0-20,000	6	4	1240	Non-reactive	2016-07-17	Yes	January 2016	Negative	N/A	1	4
1352	12	62	Male	Married	0-5 km (walk)	Farmer	Tiv	Completed Primary School	₦0-20,000	2	3	1235	Non-reactive	2016-07-17	Yes	March 2016	Negative	N/A	3	0
1353	12	35	Male	Married	0-5 km (walk)	Farmer	Tiv	No education	₦0-20,000	2	6	1236	Non-reactive	2016-07-17	No	N/A	NA	N/A	4	0
1354	12	26	Female	Married	0-5 km (walk)	Farmer	English;Tiv	Completed Senior Secondary	₦0-20,000	4	1		Non-reactive	2016-07-17	Yes	June 2016	Negative	N/A			4	4	2	2	No	2016-12-15
1356	12	40	Male	Married	0-5 km (walk)	Other	English;Hausa;Tiv	Some Post-secondary	₦0-20,000	2	2	1204	Non-reactive	2016-07-17	Yes	July 2016	Negative	N/A	1	1
1357	12	31	Male	Married	0-5 km (walk)	Farmer	English;Tiv	Completed Post-secondary	₦0-20,000	4	2	1215	Non-reactive	2016-07-17	Yes	12/2014	Negative	N/A	1	0
1358	12	31	Male	Married	0-5 km (walk)	Farmer	Tiv	Completed Junior Secondary	₦0-20,000	3	7	1246	Non-reactive	2016-07-17	Yes	January 2016	Negative	N/A	2	0
1359	12	48	Male	Married	0-5 km (walk)	Civil Servant	English;Tiv	Completed Post-secondary	₦20,001-50,000	2	2	1230	Non-reactive	2016-07-17	Yes	July 2016	Negative	N/A	1	0
1360	12	26	Male	Married	0-5 km (walk)	Other	English;Tiv	Some Post-secondary	₦0-20,000	6	8	1228	Non-reactive	2016-07-17	Yes	June 2015	Negative	N/A	0	1
1361	38	23	Female	Married	0-5 km (walk)	Trader	Hausa;Tiv	Completed Junior Secondary	₦20,001-50,000	4	1		Non-reactive	2016-07-17	Yes	July, 2016	Negative	N/A			6	2	0	2	Yes	2016-10-10
1362	38	26	Female	Married	0-5 km (walk)	Trader	English;Tiv	Completed Senior Secondary	₦0-20,000	2	1		Non-reactive	2016-07-17	Yes	5th May, 2016	Negative	N/A			6	1	0	1	Yes	2016-09-09
1363	38	22	Female	Married	0-5 km (walk)	Farmer	Tiv	Completed Junior Secondary	₦0-20,000	3	0		Non-reactive	2016-07-17	Yes	2016	Negative	N/A			6	0	0	0	No	2016-10-10
1364	38	31	Female	Married	0-5 km (walk)	Applicant	English;Tiv	Completed Post-secondary	₦0-20,000	1	1		Non-reactive	2016-07-17	Yes	2015	Negative	N/A			6	10	1	1	No	2016-10-15
1365	38	32	Female	Married	0-5 km (walk)	Civil Servant	English;Tiv	Completed Post-secondary	₦0-20,000	3	1		Reactive	2016-07-17	Yes	2016	Positive	No			9	4	1	3	Yes	2016-07-21
1366	38	25	Female	Married	11-15 km (short ride)	Farmer	Tiv	Completed Primary School	₦0-20,000	2	4		Non-reactive	2016-07-17	No	N/A	N/A	N/A			9	5	3	2	No	2016-08-15
1367	19	30	Male	Married	0-5 km (walk)	Farmer	English;Tiv	Completed Junior Secondary	₦0-20,000	2	1	1870	Non-reactive	2016-08-14	No	NA	N/A	NA	1	1
1368	38	24	Female	Married	6-10 km (bike)	Farmer	Tiv	No education	₦0-20,000	5	1		Non-reactive	2016-07-17	No	N/A	N/A	N/A			6	2	0	2	Yes	2016-07-17
1369	38	27	Female	Married	6-10 km (bike)	Farmer	Tiv	No education	₦0-20,000	5	7		Reactive	2016-07-17	Yes	13th July, 2016	Negative	N/A			7	3	1	2	Yes	2016-09-15
1370	38	24	Female	Married	0-5 km (walk)	Trader	English;Tiv	Completed Junior Secondary	₦0-20,000	2	3		Non-reactive	2016-07-17	Yes	March, 2016	Negative	N/A			9	5	3	0	Yes	2016-08-15
1371	13	27	Female	Married	0-5 km (walk)	Farmer	Tiv	Completed Primary School	₦0-20,000	1	5	1561	Non-reactive	2016-07-24	Yes	15-03-2016	Negative	NA			9	2	1	1	Yes	2016-07-31
1372	12	46	Male	Married	0-5 km (walk)	Farmer;Trader	English;Hausa;Tiv	Completed Junior Secondary	₦20,001-50,000	3	5	1229	Non-reactive	2016-07-17	Yes	07/2014	Negative	N/A	3	1
1374	12	30	Male	Married	0-5 km (walk)	Farmer	Tiv	Completed Primary School	₦0-20,000	7	3	1226	Non-reactive	2016-07-17	Yes	04/2016	Negative	N/A	1	0
1375	12	31	Male	Married	0-5 km (walk)	Farmer	English;Tiv	Completed Primary School	₦0-20,000	2	3	1224	Non-reactive	2016-07-17	Yes	May 2016	Negative	N/A	0	3
1376	12	54	Male	Married	0-5 km (walk)	Farmer	Tiv	Completed Primary School	₦0-20,000	2	2	1125	Non-reactive	2016-07-17	Yes	July 2016	Negative	N/A	1	0
1377	12	25	Male	Married	0-5 km (walk)	Farmer	English;Tiv	Completed Senior Secondary	₦0-20,000	2	2	1216	Non-reactive	2016-07-17	Yes	July 2016	Negative	N/A	2	0
1378	12	34	Male	Married	0-5 km (walk)	Farmer	Tiv	Completed Junior Secondary	₦0-20,000	3	2	1221	Non-reactive	2016-07-17	No	N/A	NA	N/A	1	1
1379	12	20	Male	Married	0-5 km (walk)	Farmer	English;Tiv	Completed Primary School	₦0-20,000	7	1	1208	Non-reactive	2016-07-17	Yes	June 2016	Negative	N/A	0	0
1380	12	40	Male	Married	0-5 km (walk)	Farmer	Tiv	Completed Primary School	₦0-20,000	3	9	1211	Non-reactive	2016-07-17	Yes	02/2016	Negative	N/A	8	2
1381	13	22	Male	Married	6-10 km (bike)	Farmer	Tiv	Completed Primary School	₦0-20,000	3	3	1756	Non-reactive	2016-07-31	No	NA	NA	NA	0	2
1382	12	25	Male	Married	0-5 km (walk)	Farmer	Tiv	Completed Junior Secondary	₦0-20,000	5	4	2309	Non-reactive	2016-08-28	No	N/A	NA	N/A	2	2
1383	14	40	Male	Married	0-5 km (walk)	Farmer;Trader	English;Tiv	Completed Primary School	₦0-20,000	4	12	1777	Non-reactive	2016-07-24	Yes	June 2016	Negative	NA	3	3
1384	13	31	Male	Married	0-5 km (walk)	Farmer	Tiv	Some Post-secondary	₦0-20,000	1	1	1060	Non-reactive	2016-07-31	Yes	13.07.2016	Negative	NA	0	1
1385	13	32	Male	Married	0-5 km (walk)	Farmer	Tiv	Completed Primary School	₦0-20,000	6	3	1610	Non-reactive	2016-07-31	Yes	May 2016	Negative	NA	5	0
1386	12	20	Male	Married	0-5 km (walk)	Farmer	English;Tiv	Completed Primary School	₦0-20,000	5	6	1056	Non-reactive	2016-08-28	Yes	May 2016	Negative	N/A	4	1
1387	38	22	Female	Married	0-5 km (walk)	Farmer	Tiv	No education	₦0-20,000	3	1	5069	Non-reactive	2016-07-17	Yes	17th June 2016	Negative	N/A			8	1	1	0	Yes	2016-08-15
1388	38	20	Female	Married	0-5 km (walk)	Trader	English	Completed Senior Secondary	₦0-20,000	4	0	113000	Non-reactive	2016-07-17	Yes	1st January, 2016	Negative	N/A			7	0	0	0	Yes	2016-09-30
1389	38	23	Female	Married	0-5 km (walk)	Farmer	Tiv	No education	₦0-20,000	2	1		Non-reactive	2016-07-17	Yes	6th June 2016	Negative	N/A			8	2	1	0	Yes	2016-08-08
1390	38	21	Female	Married	0-5 km (walk)	Farmer	English;Tiv	Completed Junior Secondary	₦0-20,000	4	4		Non-reactive	2016-07-17	Yes	July, 2016	Negative	N/A			7	1	0	1	No	2016-09-15
1391	38	25	Female	Married	0-5 km (walk)	Farmer	Tiv	Completed Junior Secondary	₦0-20,000	3	3		Non-reactive	2016-07-17	Yes	May, 2016	Negative	N/A			8	2	0	2	No	2016-08-15
1392	38	16	Female	Married	0-5 km (walk)	Farmer	English;Tiv	Completed Senior Secondary	₦0-20,000	2	0		Non-reactive	2016-07-17	Yes	6th June, 2016	Negative	N/A			8	0	0	0	Yes	2016-08-08
1393	38	25	Female	Married	0-5 km (walk)	Farmer	Tiv	Completed Junior Secondary	₦0-20,000	7	3		Non-reactive	2016-07-17	Yes	3rd July, 2016	Negative	N/A			6	5	3	2	Yes	2016-10-15
1394	38	27	Female	Married	0-5 km (walk)	Trader	English;Tiv	Completed Primary School	₦0-20,000	2	5		Non-reactive	2016-07-17	Yes	February, 2016	Negative	N/A			8	4	1	1	No	2016-08-15
1395	38	20	Female	Married	0-5 km (walk)	Civil Servant	Tiv	No education	₦20,001-50,000	2	2	5896	Non-reactive	2016-07-17	Yes	2014	Negative	N/A			8	2	1	1	Yes	2016-08-15
1396	38	20	Female	Married	0-5 km (walk)	Farmer	English;Tiv	Completed Junior Secondary	₦0-20,000	2	2		Non-reactive	2016-07-17	Yes	2016	Negative	N/A			8	2	1	1	Yes	2016-08-15
1397	38	36	Female	Married	0-5 km (walk)	Farmer	English;Tiv	No education	₦20,001-50,000	5	6		Non-reactive	2016-07-17	Yes	November, 2015	Negative	N/A			8	0	0	0	Yes	2016-08-15
1398	12	21	Male	Married	0-5 km (walk)	Trader	English;Tiv	Completed Senior Secondary	₦0-20,000	6	0	1209	Non-reactive	2016-07-17	Yes	August 2016	Negative	N/A	0	0
1399	38	23	Female	Married	0-5 km (walk)	Farmer	Tiv	Completed Junior Secondary	₦0-20,000	2	1		Non-reactive	2016-07-17	Yes	2016	Negative	N/A			8	2	0	1	Yes	2016-08-15
1400	38	21	Female	Married	6-10 km (bike)	Farmer	Tiv	Completed Primary School	₦0-20,000	7	11		Non-reactive	2016-07-31	Yes	2015	Negative	N/A			6	5	0	3	No	2016-12-20
1402	20	27	Female	Married	0-5 km (walk)	Trader	English;Tiv	Completed Primary School	₦0-20,000	3	9		Non-reactive	2016-08-07	Yes	2/6/2016	Negative	NA			9	4	3	1	Yes	2016-08-26
1403	38	19	Female	Married	0-5 km (walk)	Farmer	English;Tiv	Completed Junior Secondary	₦0-20,000	4	0		Non-reactive	2016-07-31	Yes	June, 2016	Negative	N/A			7	1	0	0	No	2016-11-20
1404	38	25	Female	Married	0-5 km (walk)	Farmer;Trader	English;Tiv	Completed Senior Secondary	₦0-20,000	2	2		Non-reactive	2016-07-31	Yes	October, 2015	Negative	N/A			4	1	0	0	No	2016-11-15
1405	38	26	Female	Married	0-5 km (walk)	Farmer;Trader	Tiv	Completed Primary School	₦0-20,000	5	5		Non-reactive	2016-07-31	Yes	2015	Negative	N/A			4	4	1	2	No	2017-02-20
1406	19	27	Female	Married	6-10 km (bike)	Farmer	English;Tiv	Completed Junior Secondary	₦0-20,000	1	4	1477	Non-reactive	2016-08-14	Yes	15/6/2015	Negative	NA			4	5	2	1	Yes	2017-01-09
1407	13	50	Male	Married	0-5 km (walk)	Trader	English;Tiv	Completed Post-secondary	₦0-20,000	5	7	1521	Non-reactive	2016-07-24	No	NA	NA	NA	2	3
1408	19	30	Female	Married	11-15 km (short ride)	Farmer	English;Hausa;Tiv	Completed Primary School	₦0-20,000	2	5		Non-reactive	2016-08-21	Yes	7/8/2016	Negative	NA			4	5	3	2	Yes	2017-01-15
1409	19	55	Female	Married	0-5 km (walk)	Farmer	Tiv	No education	₦0-20,000	3	5	1849	Non-reactive	2016-08-14	Yes	05/4/2016	Negative	NA			7	8	3	5	No	2016-10-15
1410	38	26	Female	Married	0-5 km (walk)	Farmer	English;Tiv	Completed Junior Secondary	₦0-20,000	2	2		Non-reactive	2016-07-31	Yes	March, 2016	Negative	N/A			6	2	1	1	No	2016-10-15
1411	12	21	Female	Married	0-5 km (walk)	Farmer	English;Tiv	Completed Junior Secondary	₦0-20,000	4	6		Non-reactive	2016-08-07	Yes	June 2016	Negative	N/A			8	3	2	0	Yes	2016-09-15
1412	38	30	Female	Married	0-5 km (walk)	Farmer	English;Tiv	Completed Primary School	₦0-20,000	2	4		Non-reactive	2016-07-31	Yes	February, 2016	Negative	N/A			6	6	2	2	Yes	2016-10-15
1413	19	26	Female	Married	0-5 km (walk)	Farmer	English;Tiv	Completed Primary School	₦0-20,000	2	3	1903	Non-reactive	2016-08-14	Yes	1/8/2016	Negative	NA			5	2	0	2	Yes	2016-12-15
1414	20	45	Female	Married	0-5 km (walk)	Farmer	English;Hausa;Tiv	No education	₦0-20,000	7	3	1840	Non-reactive	2016-08-07	Yes	15/5/2016	Negative	NA			7	7	6	1	Yes	2016-10-15
1415	38	21	Female	Married	0-5 km (walk)	Farmer	Tiv	No education	₦0-20,000	5	6		Non-reactive	2016-07-31	No	N/A	N/A	N/A			4	3	0	2	No	2016-12-15
1416	12	19	Female	Married	0-5 km (walk)	Farmer	English;Tiv	Completed Primary School	₦0-20,000	3	5		Non-reactive	2016-08-28	Yes	July 2016	Negative	N/A			7	2	1	0	Yes	2016-10-15
1417	20	20	Female	Married	0-5 km (walk)	Farmer	English;Tiv	Completed Junior Secondary	₦0-20,000	4	1	1839	Non-reactive	2016-08-07	No	NA	N/A	NA			7	1	1	0	No	2016-12-15
1418	19	21	Female	Married	0-5 km (walk)	Farmer	English;Tiv	Completed Junior Secondary	₦0-20,000	5	12	1832	Non-reactive	2016-08-14	Yes	15/06/2016	Negative	NA			9	0	0	0	Yes	2016-08-28
1419	12	20	Female	Married	0-5 km (walk)	Farmer	Tiv	Completed Primary School	₦0-20,000	6	8	1529	Non-reactive	2016-08-07	Yes	January 2016	Negative	N/A			3	8	1	1	No	2017-02-20
1420	12	22	Female	Married	0-5 km (walk)	Farmer	Tiv	No education	₦0-20,000	4	6		Non-reactive	2016-08-07	No	N/A	NA	N/A			9	2	2	0	No	2017-02-28
1421	12	25	Female	Married	0-5 km (walk)	Farmer	English;Tiv	Completed Primary School	₦0-20,000	4	4	1484	Non-reactive	2016-08-28	Yes	August 2016	Negative	N/A			6	2	0	1	No	2016-08-28
1422	12	17	Female	Married	0-5 km (walk)	Farmer	English;Hausa;Tiv	Completed Primary School	₦0-20,000	5	4	1678	Non-reactive	2016-08-28	Yes	May 2016	Negative	N/A			8	1	0	0	Yes	2016-09-15
1423	19	20	Female	Married	0-5 km (walk)	Farmer	Tiv	Completed Primary School	₦0-20,000	2	2		Non-reactive	2016-08-14	Yes	14/7/2016	Negative	NA			8	1	1	0	Yes	2016-10-15
1424	19	20	Female	Married	0-5 km (walk)	Farmer	Tiv	Completed Junior Secondary	₦0-20,000	3	6	1830	Non-reactive	2016-08-14	Yes	15/7/2016	Negative	NA			6	1	0	0	Yes	2016-11-15
1425	20	24	Female	Married	0-5 km (walk)	Farmer	English;Tiv	Completed Junior Secondary	₦0-20,000	0	2		Non-reactive	2016-08-14	Yes	15/5/2016	Negative	NA			7	2	1	1	No	2016-10-10
1426	12	29	Female	Widowed	0-5 km (walk)	Farmer	Tiv	Completed Primary School	₦0-20,000	5	12		Non-reactive	2016-08-28	Yes	July 2016	Negative	N/A			8	4	4	0	No	2016-11-20
1427	20	25	Female	Married	0-5 km (walk)	Farmer;Trader	English;Tiv	No education	₦0-20,000	2	3		Non-reactive	2016-08-07	Yes	15/6/2016	Negative	NA			5	5	0	5	Yes	2016-11-15
1428	38	19	Female	Married	0-5 km (walk)	Civil Servant	English;Tiv	Completed Senior Secondary	₦20,001-50,000	3	2		Non-reactive	2016-07-31	Yes	2015	Negative	N/A			7	1	0	0	Yes	2016-11-20
1429	19	30	Female	Married	0-5 km (walk)	Farmer	English;Hausa;Tiv	Completed Junior Secondary	₦0-20,000	5	0	1937	Non-reactive	2016-08-14	Yes	15/03/2016	Negative	NA			6	3	0	1	Yes	2016-11-23
1430	38	21	Female	Married	0-5 km (walk)	Farmer	Hausa;Tiv	Completed Primary School	₦0-20,000	5	15		Non-reactive	2016-07-31	Yes	February, 2016	Negative	N/A			6	0	0	0	Yes	2016-09-15
1431	20	25	Female	Married	0-5 km (walk)	Farmer	Tiv	Completed Junior Secondary	₦0-20,000	5	2	1828	Non-reactive	2016-08-07	Yes	May 2016	Negative	NA			7	2	2	0	Yes	2016-09-15
1432	20	21	Female	Married	0-5 km (walk)	Farmer	English;Tiv	Completed Senior Secondary	₦0-20,000	1	0		Non-reactive	2016-08-07	No	NA	N/A	NA			5	0	0	0	No	2016-12-15
1433	20	30	Female	Married	0-5 km (walk)	Farmer	English;Tiv	Completed Junior Secondary	₦0-20,000	1	3		Non-reactive	2016-08-07	Yes	12/4/2016	Negative	NA			4	4	1	3	Yes	2017-01-01
1434	20	35	Female	Married	6-10 km (bike)	Farmer	Tiv	Completed Primary School	₦0-20,000	10	15		Non-reactive	2016-08-14	No	N/A	N/A	NA			6	5	3	2	No	2016-11-14
1435	20	20	Female	Married	0-5 km (walk)	Farmer	English;Tiv	Completed Primary School	₦0-20,000	22	35	1975	Non-reactive	2016-08-14	Yes	31/08/2016	Negative	NA			7	1	0	0	No	2016-10-10
1436	20	18	Female	Married	6-10 km (bike)	Farmer	Tiv	Completed Senior Secondary	₦0-20,000	5	1		Non-reactive	2016-08-14	Yes	09/08/2016	Negative	NA			7	0	0	0	Yes	2016-10-20
1437	19	22	Female	Married	6-10 km (bike)	Trader	English;Tiv	Completed Post-secondary	₦0-20,000	0	0	2234	Non-reactive	2016-08-21	Yes	01/01/2016	Negative	NA			8	3	0	0	Yes	2016-08-30
1438	19	20	Female	Married	0-5 km (walk)	Applicant	English;Tiv	Completed Senior Secondary	₦0-20,000	0	0	2232	Non-reactive	2016-08-21	No	NA	N/A	NA			6	0	0	0	Yes	2016-11-30
1439	19	22	Female	Married	0-5 km (walk)	Farmer	English;Tiv	Completed Junior Secondary	₦0-20,000	2	1		Non-reactive	2016-08-14	Yes	5/8/2016	Negative	NA			7	1	1	0	Yes	2016-11-15
1440	19	32	Female	Married	0-5 km (walk)	Trader	English;Tiv	Completed Junior Secondary	₦20,001-50,000	3	6	1831	Non-reactive	2016-08-07	Yes	5/5/2016	Negative	NA			4	5	2	3	Yes	2016-12-12
1441	38	26	Female	Married	0-5 km (walk)	Trader	English;Tiv	Completed Senior Secondary	₦0-20,000	2	1		Reactive	2016-07-31	Yes	September, 2014	Negative	N/A			8	1	1	0	Yes	2016-09-15
1442	20	38	Female	Married	0-5 km (walk)	Farmer	English;Tiv	Completed Primary School	₦0-20,000	2	6	1803	Non-reactive	2016-08-07	Yes	15/7/2016	Negative	NA			8	7	5	2	No	2016-09-15
1443	20	16	Female	Married	0-5 km (walk)	Farmer	Tiv	No education	₦0-20,000	2	1	1951	Non-reactive	2016-08-07	No	NA	N/A	NA			4	2	1	0	No	2017-01-15
1444	38	33	Female	Married	0-5 km (walk)	Farmer	Tiv	No education	₦0-20,000	2	4		Non-reactive	2016-08-14	Yes	June, 2016	Negative	N/A			4	4	4	0	No	2017-01-15
1445	20	24	Female	Married	0-5 km (walk)	Trader	English;Tiv	Completed Post-secondary	₦20,001-50,000	4	3		Non-reactive	2016-08-07	Yes	15/6/2016	Negative	NA			9	1	0	1	Yes	2016-09-15
1446	38	18	Female	Married	0-5 km (walk)	Farmer	English;Tiv	Completed Primary School	₦0-20,000	4	5		Non-reactive	2016-07-31	No	N/A	N/A	N/A			4	0	0	0	No	2016-12-15
1447	19	19	Female	Married	0-5 km (walk)	Farmer	Tiv	Completed Primary School	₦0-20,000	1	1	1833	Non-reactive	2016-08-14	Yes	5/4/2016	Negative	NA			2	1	0	1	No	2017-03-15
1448	19	19	Female	Married	0-5 km (walk)	Farmer	English;Hausa;Tiv	Completed Senior Secondary	₦0-20,000	6	8		Non-reactive	2016-08-14	Yes	15/12/2015	Negative	NA			5	2	0	0	Yes	2016-12-15
1449	12	20	Female	Married	6-10 km (bike)	Farmer	Tiv	No education	₦0-20,000	3	3		Non-reactive	2016-08-28	Yes	June 2016	Negative	N/A			7	1	0	0	Yes	2016-10-15
1450	38	26	Female	Married	6-10 km (bike)	Farmer	Tiv	Completed Senior Secondary	₦0-20,000	2	2		Non-reactive	2016-07-31	Yes	February, 2016	Positive	Yes			6	4	1	1	Yes	2016-12-20
1451	19	19	Female	Married	0-5 km (walk)	Farmer	English;Tiv	Completed Primary School	₦0-20,000	1	1	1851	Non-reactive	2016-08-14	Yes	6/4/2016	Negative	NA			7	1	1	1	No	2016-10-15
1452	38	27	Female	Married	6-10 km (bike)	Farmer	English;Tiv	Completed Post-secondary	₦0-20,000	4	2		Non-reactive	2016-07-31	Yes	July, 2016	Negative	N/A			5	2	0	2	Yes	2016-11-15
1453	19	20	Female	Married	6-10 km (bike)	Farmer	English;Tiv	Completed Junior Secondary	₦0-20,000	3	4	1827	Non-reactive	2016-08-14	No	NA	N/A	NA			8	4	1	3	Yes	2016-08-15
1454	19	30	Female	Married	0-5 km (walk)	Farmer	English;Tiv	Completed Junior Secondary	₦0-20,000	2	0		Non-reactive	2016-08-14	Yes	16/7/2016	Negative	NA			4	1	1	0	Yes	2017-01-13
1455	14	18	Female	Single	0-5 km (walk)	Farmer	Tiv	Completed Primary School	₦0-20,000	5	3		Non-reactive	2016-07-24	Yes	06-06-2016	Negative	NA			8	0	0	0	No	2016-08-18
1456	19	18	Female	Married	0-5 km (walk)	Farmer	English;Tiv	No education	₦0-20,000	2	2	1797	Non-reactive	2016-08-14	No	NA	N/A	NA			5	2	0	1	No	2016-12-15
1457	19	21	Female	Married	>15km (long ride)	Farmer	Tiv	Completed Junior Secondary	₦0-20,000	2	1		Non-reactive	2016-08-21	Yes	21/7/2016	Negative	NA			7	1	1	0	Yes	2016-10-23
1458	20	25	Female	Married	0-5 km (walk)	Trader	English;Tiv	Completed Senior Secondary	₦20,001-50,000	3	6		Non-reactive	2016-08-14	Yes	20/07/2016	Negative	NA			4	2	2	0	No	2017-01-28
1459	19	28	Female	Married	0-5 km (walk)	Farmer	Tiv	Completed Primary School	₦0-20,000	2	2		Non-reactive	2016-08-21	Yes	24/7/2016	Negative	NA			5	2	0	2	Yes	2016-12-15
1460	19	22	Female	Married	6-10 km (bike)	Farmer	English;Tiv	Completed Junior Secondary	₦0-20,000	10	1		Non-reactive	2016-08-14	Yes	10/02/2016	Negative	NA			9	1	1	0	Yes	2016-08-15
1461	19	23	Female	Married	6-10 km (bike)	Farmer	English;Tiv	Completed Junior Secondary	₦0-20,000	2	4		Non-reactive	2016-08-14	Yes	29/5/2015	Negative	NA			7	4	4	0	Yes	2016-10-15
1462	13	30	Female	Married	0-5 km (walk)	Trader	English;Tiv	Completed Primary School	₦0-20,000	2	1		Reactive	2016-07-24	Yes	June 2016	Positive	Yes			7	2	1	0	Yes	2016-09-10
1463	13	24	Female	Married	6-10 km (bike)	Trader	Hausa;Tiv	Completed Primary School	₦20,001-50,000	2	2	1548	Non-reactive	2016-07-24	Yes	June 2016	Negative	NA			3	3	1	1	Yes	2017-01-12
1464	12	22	Female	Married	0-5 km (walk)	Farmer;Trader	Tiv	Completed Primary School	₦0-20,000	2	0	1495	Non-reactive	2016-07-31	Yes	June 2016	Negative	N/A			6	2	0	2	Yes	2016-10-15
1465	19	26	Female	Married	0-5 km (walk)	Farmer	Tiv	No education	₦0-20,000	2	4		Non-reactive	2016-08-14	Yes	15/7/2016	Negative	NA			9	5	1	3	No	2016-08-30
1466	19	17	Female	Married	0-5 km (walk)	Farmer	English;Tiv	Completed Senior Secondary	₦0-20,000	4	2		Non-reactive	2016-08-14	Yes	01/08/2016	Negative	NA			9	0	0	0	Yes	2016-10-18
1467	38	25	Female	Married	0-5 km (walk)	Farmer	English;Tiv	Completed Junior Secondary	₦0-20,000	2	4		Non-reactive	2016-07-31	Yes	2016	Negative	N/A			5	6	3	3	No	2016-12-15
1468	20	18	Female	Married	0-5 km (walk)	Farmer	Tiv	No education	₦0-20,000	3	4	1947	Non-reactive	2016-08-07	Yes	15/6/2016	Negative	NA			8	0	0	0	Yes	2016-09-15
1469	19	26	Female	Married	>15km (long ride)	Farmer	English;Tiv	Completed Junior Secondary	₦0-20,000	2	2		Non-reactive	2016-08-14	Yes	15/5/2016	Negative	NA			7	2	1	1	Yes	2016-10-10
1470	38	24	Female	Married	0-5 km (walk)	Civil Servant	English	Completed Senior Secondary	₦20,001-50,000	3	1		Non-reactive	2016-07-31	Yes	2013	Negative	N/A			4	3	1	0	No	2017-02-20
1471	19	20	Female	Married	6-10 km (bike)	Farmer	English;Tiv	Completed Junior Secondary	₦0-20,000	5	0		Non-reactive	2016-08-21	Yes	23/3/2016	Negative	NA			5	1	1	0	No	2016-12-21
1472	38	31	Female	Married	0-5 km (walk)	Farmer	Tiv	Completed Junior Secondary	₦0-20,000	2	6		Reactive	2016-07-31	Yes	May, 2016	Positive	No			6	5	2	1	Yes	2016-10-15
1473	12	14	Female	Married	0-5 km (walk)	Farmer	English;Tiv	Completed Junior Secondary	₦0-20,000	2	0		Non-reactive	2016-07-31	No	N/A	NA	N/A			9	1	0	0	Yes	2016-08-15
1474	13	23	Female	Married	0-5 km (walk)	Farmer	Tiv	Completed Senior Secondary	₦0-20,000	8	5		Non-reactive	2016-07-24	Yes	June 2016	Negative	NA			1	3	2	1	No	2017-03-04
1475	01	15	Female	Married	0-5 km (walk)	Farmer	Tiv; English	Completed Primary School	₦0-20,000	3	5	1488	Non-reactive	2016-07-31	No	N/A	NA	N/A			7	0	0	0	No	2016-09-15
1476	12	18	Female	Married	0-5 km (walk)	Farmer	Tiv	Completed Primary School	₦0-20,000	2	1	1564	Non-reactive	2016-08-07	Yes	June 2016	Negative	N/A			8	1	1	0	No	2016-09-28
1477	19	30	Male	Married	6-10 km (bike)	Farmer	English;Tiv	Completed Junior Secondary	₦0-20,000	2	3	1406	Non-reactive	2016-08-14	Yes	15/6/2010	Negative	NA	2	1
1478	12	19	Female	Married	0-5 km (walk)	Farmer	English;Tiv	Completed Primary School	₦0-20,000	9	2	1489	Non-reactive	2016-07-31	Yes	July 2016	Negative	N/A			9	3	2	1	No	2016-09-25
1479	12	23	Female	Married	0-5 km (walk)	Farmer	English;Tiv	Completed Senior Secondary	₦0-20,000	5	7	1501	Non-reactive	2016-08-07	Yes	04/2016	Negative	N/A			6	2	1	0	Yes	2016-10-15
1480	14	26	Male	Married	0-5 km (walk)	Farmer	English;Tiv	Completed Junior Secondary	₦0-20,000	3	0	1743	Non-reactive	2016-07-31	Yes	May 2013	Negative	NA	0	0
1481	19	35	Male	Married	0-5 km (walk)	Farmer	English;Tiv	Completed Senior Secondary	₦20,001-50,000	5	9	1886	Non-reactive	2016-08-14	Yes	13/7/2016	Negative	NA	3	3
1482	12	18	Male	Married	0-5 km (walk)	Farmer	Tiv	Completed Primary School	₦0-20,000	2	0	2308	Non-reactive	2016-08-28	Yes	January 2016	Negative	N/A	0	0
1483	12	25	Male	Married	0-5 km (walk)	Farmer	English;Tiv	Completed Primary School	₦0-20,000	8	2	1127	Non-reactive	2016-08-28	Yes	July 2016	Negative	N/A	1	3
1484	12	30	Male	Married	0-5 km (walk)	Farmer;Trader	English;Tiv	Completed Post-secondary	₦0-20,000	4	4	1421	Non-reactive	2016-08-28	No	N/A	NA	N/A	2	0
1485	12	25	Male	Married	0-5 km (walk)	Farmer;Trader	English;Tiv	Completed Junior Secondary	₦0-20,000	22	34	1560	Non-reactive	2016-08-07	Yes	July 2016	Negative	N/A	0	0
1486	12	27	Male	Married	0-5 km (walk)	Farmer	Tiv	Completed Primary School	₦0-20,000	3	0	2306	Non-reactive	2016-08-28	Yes	May 2016	Negative	N/A	0	0
1487	13	25	Male	Married	0-5 km (walk)	Farmer	Tiv	No education	₦0-20,000	3	2	1256	Non-reactive	2016-07-24	No	NA	NA	NA	1	3
1488	12	46	Male	Married	0-5 km (walk)	Farmer	Tiv	No education	₦0-20,000	3	5	1475	Non-reactive	2016-07-31	Yes	March 2016	Negative	N/A	4	2
1489	12	34	Male	Married	0-5 km (walk)	Farmer	English;Tiv	Completed Junior Secondary	₦0-20,000	2	2	1478	Non-reactive	2016-07-31	Yes	March 2016	Negative	N/A	2	1
1490	13	26	Male	Married	0-5 km (walk)	Applicant	English;Tiv	Completed Post-secondary	₦0-20,000	6	12	1579	Non-reactive	2016-07-24	Yes	23-06-2016	Negative	NA	0	0
1491	13	28	Male	Married	0-5 km (walk)	Farmer	English;Tiv	Completed Senior Secondary	₦0-20,000	2	0	1526	Non-reactive	2016-07-24	Yes	July2016	Negative	NA	0	0
1492	13	30	Male	Married	6-10 km (bike)	Applicant	Tiv	Completed Post-secondary	₦0-20,000	2	5	1588	Non-reactive	2016-07-24	Yes	05-06-2016	Negative	NA	2	2
1493	13	38	Male	Married	0-5 km (walk)	Trader	English;Igbo	Completed Primary School	₦0-20,000	3	3	1072	Non-reactive	2016-07-24	Yes	15-05-2016	Negative	NA	1	2
1494	13	36	Male	Married	0-5 km (walk)	Civil Servant	English;Tiv	Completed Post-secondary	₦20,001-50,000	2	2	1790	Non-reactive	2016-07-31	Yes	22.04.2016	Negative	NA	2	2
1495	12	19	Male	Married	0-5 km (walk)	Farmer	English;Tiv	Completed Junior Secondary	₦0-20,000	2	0	1464	Non-reactive	2016-07-31	Yes	July 2016	Negative	N/A	0	0
1496	12	30	Male	Married	0-5 km (walk)	Farmer	Tiv	Completed Senior Secondary	₦0-20,000	10	2	1250	Non-reactive	2016-07-31	Yes	July 2016	Negative	N/A	1	1
1497	13	35	Male	Married	0-5 km (walk)	Trader	English;Tiv	Completed Senior Secondary	₦0-20,000	1	3	1735	Non-reactive	2016-07-31	Yes	Dec 2015	Negative	NA	2	1
1498	13	36	Male	Married	0-5 km (walk)	Applicant;Farmer	English;Tiv	Completed Post-secondary	₦0-20,000	1	3	1654	Non-reactive	2016-07-24	Yes	24-03-2016	Negative	NA	2	0
1499	13	36	Male	Married	0-5 km (walk)	Farmer	English;Tiv	Completed Senior Secondary	₦0-20,000	9	10	1785	Non-reactive	2016-07-31	Yes	2016	Negative	NA	1	1
1500	13	58	Male	Married	0-5 km (walk)	Farmer	English;Tiv	Some Post-secondary	₦0-20,000	9	4	1032	Non-reactive	2016-07-24	Yes	July 2016	Negative	NA	9	6
1501	12	33	Male	Married	0-5 km (walk)	Trader	English;Hausa;Tiv	Completed Senior Secondary	₦0-20,000	5	7	1479	Non-reactive	2016-08-07	Yes	June 2016	Negative	N/A	1	1
1502	13	20	Male	Married	6-10 km (bike)	Farmer	English;Tiv	Completed Senior Secondary	₦20,001-50,000	4	10	1600	Non-reactive	2016-07-24	Yes	3-6-2016	Negative	NA	1	1
1503	13	25	Male	Married	6-10 km (bike)	Applicant	English;Tiv	Completed Post-secondary	₦0-20,000	4	10	1255	Non-reactive	2016-07-24	Yes	30-05-2016	Negative	NA	0	0
1504	13	47	Male	Married	0-5 km (walk)	Civil Servant	Tiv	Completed Senior Secondary	₦20,001-50,000	2	5	1623	Non-reactive	2016-07-24	Yes	Nov 2015	Negative	NA	3	1
1505	13	29	Male	Married	11-15 km (short ride)	Farmer	English;Tiv	Some Post-secondary	₦0-20,000	4	3	1076	Non-reactive	2016-07-24	Yes	3-3-2016	Negative	NA	1	0
1506	12	25	Male	Married	0-5 km (walk)	Farmer	English;Tiv	Completed Senior Secondary	₦0-20,000	3	0	1599	Non-reactive	2016-08-07	Yes	July 2016	Negative	N/A	0	0
1507	13	26	Male	Married	0-5 km (walk)	Farmer	Tiv	Completed Junior Secondary	₦0-20,000	10	7	1074	Non-reactive	2016-07-24	Yes	15-06-2016	Negative	NA	1	1
1508	13	29	Male	Married	>15km (long ride)	Farmer	English;Tiv	Completed Senior Secondary	₦0-20,000	1	2	1044	Non-reactive	2016-07-24	Yes	29-05-2016	Negative	NA	1	1
1509	13	35	Male	Married	0-5 km (walk)	Trader	Tiv	Some Post-secondary	₦0-20,000	1	4	1586	Non-reactive	2016-07-24	Yes	05-04-2016	Negative	NA	1	0
1510	13	29	Male	Married	0-5 km (walk)	Trader	English;Igbo	Completed Primary School	₦20,001-50,000	1	1	1525	Non-reactive	2016-07-24	Yes	2013	Negative	NA	0	1
1511	13	44	Male	Married	0-5 km (walk)	Trader	English;Hausa;Igbo;Tiv;Yoruba	Completed Junior Secondary	₦0-20,000	1	4	1523	Non-reactive	2016-07-31	Yes	August 2014	Negative	NA	3	1
1512	12	37	Male	Married	0-5 km (walk)	Farmer	Tiv	Completed Senior Secondary	₦0-20,000	6	3	1598	Non-reactive	2016-07-31	Yes	November 2016	Negative	N/A	0	3
1513	13	35	Male	Married	0-5 km (walk)	Farmer	Tiv	Completed Junior Secondary	₦0-20,000	5	1	1662	Non-reactive	2016-07-24	Yes	27.07.2016	Negative	NA	0	0
1514	14	17	Male	Married	0-5 km (walk)	Farmer	English;Tiv	Completed Primary School	₦0-20,000	1	0	1742	Non-reactive	2016-07-31	No	NA	NA	NA	0	0
1515	14	45	Male	Married	0-5 km (walk)	Civil Servant	English;Tiv	Some Post-secondary	₦50,001-100,000	7	2	1084, 1078	Non-reactive	2016-07-24	Yes	2015	Not sure/Don't know	NA	8	7
1516	13	20	Male	Married	6-10 km (bike)	Farmer	English;Tiv	Completed Junior Secondary	₦0-20,000	1	2	1736	Non-reactive	2016-07-31	Yes	June 2016	Negative	NA	0	0
1517	38	35	Female	Married	0-5 km (walk)	Farmer	Tiv	Completed Primary School	₦0-20,000	3	4		Non-reactive	2016-07-31	Yes	March, 2016	Negative	N/A			4	7	2	2	No	2017-02-20
1518	13	30	Female	Married	0-5 km (walk)	Farmer	Tiv	No education	₦0-20,000	5	6		Non-reactive	2016-07-24	Yes	March 2016	Negative	NA			7	5	4	1	No	2016-09-15
1519	13	23	Female	Married	0-5 km (walk)	Farmer	Tiv	No education	₦20,001-50,000	1	3	1536	Non-reactive	2016-07-24	Yes	17-07-2016	Not sure/Don't know	NA			7	2	2	2	No	2016-09-03
1520	13	22	Female	Married	0-5 km (walk)	Farmer	Tiv	Completed Junior Secondary	₦0-20,000	1	1		Non-reactive	2016-07-24	Yes	03-05-2016	Negative	NA			8	3	1	1	No	2016-09-10
1521	13	35	Female	Married	0-5 km (walk)	Civil Servant	Hausa;Tiv	Completed Post-secondary	₦20,001-50,000	8	4	1407	Non-reactive	2016-07-24	Yes	December 2015	Negative	NA			8	6	2	3	No	2016-12-09
1522	13	22	Female	Married	0-5 km (walk)	Farmer	English;Tiv	Some Post-secondary	₦0-20,000	2	2		Non-reactive	2016-07-24	Yes	5-5-2016	Negative	NA			5	1	0	0	Yes	2016-11-15
1523	13	35	Female	Married	0-5 km (walk)	Trader	Tiv	Completed Senior Secondary	₦0-20,000	1	4	1511	Non-reactive	2016-07-24	Yes	2014	Negative	NA			7	5	3	1	Yes	2016-09-10
1524	13	30	Female	Married	6-10 km (bike)	Farmer	English;Tiv	Completed Senior Secondary	₦0-20,000	1	2	107435	Non-reactive	2016-07-24	Yes	NOV 2014	Negative	NA			2	2	1	1	No	2017-02-10
1525	13	21	Female	Married	0-5 km (walk)	Farmer	English;Igbo	Completed Senior Secondary	₦0-20,000	1	1	1510	Non-reactive	2016-07-24	Yes	June 2016	Negative	NA			6	1	0	1	Yes	2016-10-08
1526	13	16	Female	Married	0-5 km (walk)	Farmer	English;Tiv	No education	₦0-20,000	2	0	1491	Non-reactive	2016-07-24	No	NA	NA	NA			7	0	0	0	Yes	2016-09-17
1527	13	25	Male	Married	0-5 km (walk)	Farmer	English;Tiv	Completed Primary School	₦0-20,000	4	1	1606	Non-reactive	2016-07-31	Yes	June 2016	Negative	NA	0	1
1528	13	22	Male	Married	0-5 km (walk)	Trader	English;Tiv	Completed Senior Secondary	₦0-20,000	1	2	1787	Non-reactive	2016-07-31	Yes	02.04.2016	Negative	NA	0	0
1529	12	20	Male	Married	0-5 km (walk)	Farmer	Tiv	Completed Primary School	₦0-20,000	4	12	1419	Non-reactive	2016-08-07	Yes	August 2016	Negative	N/A	0	1
1530	13	43	Male	Married	0-5 km (walk)	Farmer	English;Tiv	Completed Senior Secondary	₦0-20,000	5	6	1712	Non-reactive	2016-07-31	Yes	08.03.2016	Negative	NA	0	2
1531	13	33	Male	Married	0-5 km (walk)	Civil Servant	English;Tiv	Completed Post-secondary	₦0-20,000	3	0	1784	Non-reactive	2016-07-31	Yes	16.04.2016	Negative	NA	1	1
1532	13	30	Male	Married	0-5 km (walk)	Farmer	English;Tiv	Completed Post-secondary	₦20,001-50,000	9	3	1641	Non-reactive	2016-07-24	Yes	15-07-2016	Negative	NA	1	1
1534	12	25	Male	Married	0-5 km (walk)	Farmer	English;Tiv	Completed Junior Secondary	₦0-20,000	4	1	1558	Non-reactive	2016-08-07	Yes	July 2015	Negative	N/A	2	1
1535	13	38	Male	Married	0-5 km (walk)	Farmer	English;Tiv	Completed Junior Secondary	₦0-20,000	1	1	1086	Non-reactive	2016-07-24	Yes	June 2016	Negative	NA	0	1
1536	13	35	Male	Married	0-5 km (walk)	Farmer	Tiv	No education	₦0-20,000	3	5	1519	Non-reactive	2016-07-24	Yes	15-05-2016	Negative	NA	2	3
1537	13	48	Male	Married	0-5 km (walk)	Farmer	English;Tiv	Completed Senior Secondary	₦0-20,000	2	1	1259	Non-reactive	2016-07-24	Yes	2016	Negative	NA	1	0
1538	12	31	Male	Married	0-5 km (walk)	Farmer	English;Tiv	Completed Senior Secondary	₦0-20,000	2	3	1022	Non-reactive	2016-08-28	Yes	April 2016	Negative	N/A	0	3
1539	14	23	Male	Married	0-5 km (walk)	Farmer	English;Tiv	Completed Senior Secondary	₦0-20,000	2	5	1096	Non-reactive	2016-07-31	Yes	March 2016	Negative	NA	2	0
1540	13	54	Male	Married	0-5 km (walk)	Civil Servant	Tiv	Completed Post-secondary	Above ₦100,001	5	8	1584	Reactive	2016-07-24	Yes	June 2016	Negative	NA	3	5
1541	13	43	Male	Married	0-5 km (walk)	Civil Servant	English;Tiv	Completed Post-secondary	₦50,001-100,000	1	6	1596	Non-reactive	2016-07-24	Yes	25-05-2016	Negative	NA	3	0
1542	12	21	Male	Married	6-10 km (bike)	Farmer	English;Tiv	Completed Junior Secondary	₦0-20,000	3	0	1028	Non-reactive	2016-08-07	No	N/A	NA	N/A	1	0
1543	12	41	Male	Married	0-5 km (walk)	Civil Servant	English;Tiv	Completed Post-secondary	₦20,001-50,000	5	10	1655	Non-reactive	2016-08-07	Yes	July 2016	Negative	N/A	0	0
1544	14	25	Male	Married	0-5 km (walk)	Farmer	Tiv	Completed Primary School	₦20,001-50,000	8	7	1754	Non-reactive	2016-07-31	Yes	14.04.2016	Negative	NA	2	2
1545	12	32	Male	Married	0-5 km (walk)	Farmer	English;Tiv	Completed Senior Secondary	₦0-20,000	5	8	1592	Non-reactive	2016-08-07	Yes	03/2015	Negative	N/A	0	1
1546	12	30	Male	Married	0-5 km (walk)	Other	English;Hausa;Tiv	Completed Post-secondary	₦0-20,000	10	7	1024	Non-reactive	2016-08-07	Yes	May 2016	Negative	N/A	1	1
1547	19	38	Male	Married	0-5 km (walk)	Trader	English;Tiv	Completed Junior Secondary	₦0-20,000	1	2	1887	Non-reactive	2016-08-14	Yes	15/06/2015	Negative	NA	2	2
1548	13	22	Male	Married	0-5 km (walk)	Farmer	English;Hausa;Tiv	Completed Senior Secondary	₦0-20,000	8	4	1463	Reactive	2016-07-24	Yes	June 2016	Negative	NA	1	1
1549	13	25	Male	Married	0-5 km (walk)	Farmer	Tiv	Completed Junior Secondary	₦0-20,000	4	9	1054	Non-reactive	2016-07-24	Yes	May 2016	Negative	NA	2	2
1550	14	41	Male	Married	0-5 km (walk)	Farmer	Tiv	No education	₦0-20,000	2	6	1751	Non-reactive	2016-07-31	Yes	2015	Negative	NA	6	3
1551	13	30	Male	Married	0-5 km (walk)	Applicant	English;Tiv	Completed Post-secondary	₦0-20,000	2	0	1723	Non-reactive	2016-07-31	Yes	15.06.2016	Negative	NA	0	0
1552	14	18	Male	Married	0-5 km (walk)	Farmer	Tiv	Completed Senior Secondary	Above ₦100,001	5	4	1786	Non-reactive	2016-07-31	Yes	15.04.2016	Negative	NA	2	0
1553	14	28	Male	Married	0-5 km (walk)	Civil Servant;Farmer	English;Tiv	Completed Post-secondary	₦0-20,000	5	7	1088	Non-reactive	2016-07-24	Yes	14-07-2014	Negative	NA	0	0
1554	13	33	Male	Married	0-5 km (walk)	Farmer	Tiv	Completed Senior Secondary	₦0-20,000	1	0	1734	Non-reactive	2016-07-31	Yes	10.07.2016	Negative	NA	0	0
1555	13	39	Male	Married	0-5 km (walk)	Farmer	English;Tiv	Some Post-secondary	₦0-20,000	1	6	1737	Non-reactive	2016-07-31	Yes	July 2016	Not sure/Don't know	NA	5	1
1556	13	30	Male	Married	0-5 km (walk)	Farmer	Tiv	Completed Primary School	₦0-20,000	6	3	1770	Non-reactive	2016-07-31	Yes	10.07.2016	Negative	NA	1	0
1557	12	26	Male	Married	0-5 km (walk)	Farmer	English;Tiv	Some Post-secondary	₦0-20,000	6	4	2567	Non-reactive	2016-08-28	Yes	July 2016	Negative	N/A	0	1
1558	12	18	Female	Married	0-5 km (walk)	Farmer	Tiv	Completed Primary School	₦0-20,000	4	1	1534	Non-reactive	2016-08-07	Yes	January 2016	Negative	N/A			3	3	0	1	Yes	2017-01-15
1559	14	38	Male	Married	0-5 km (walk)	Farmer	English;Tiv	Completed Senior Secondary	₦0-20,000	6	5	1082	Non-reactive	2016-07-24	Yes	May 2016	Negative	NA	0	0
1560	12	19	Female	Married	0-5 km (walk)	Farmer;Trader	English;Tiv;Yoruba	Completed Primary School	₦0-20,000	22	34	1485	Non-reactive	2016-08-07	Yes	July 2016	Negative	N/A			7	0	0	0	No	2016-08-20
1561	13	44	Male	Married	0-5 km (walk)	Farmer	Tiv	Completed Post-secondary	₦20,001-50,000	1	5	1371	Non-reactive	2016-07-24	Yes	15-03-2016	Not sure/Don't know	NA	2	7
1562	13	39	Male	Married	0-5 km (walk)	Farmer	English;Tiv	Completed Primary School	₦0-20,000	4	6	1619	Non-reactive	2016-07-24	Yes	June 2016	Negative	NA	3	1
1563	13	60	Male	Married	0-5 km (walk)	Civil Servant	English;Tiv	Completed Post-secondary	₦20,001-50,000	4	13	1773	Non-reactive	2016-07-31	Yes	June 2016	Negative	NA	1	12
1564	12	24	Male	Married	0-5 km (walk)	Trader	Tiv	Completed Primary School	₦0-20,000	2	1	1476	Non-reactive	2016-08-07	Yes	May 2016	Negative	N/A	1	0
1565	19	30	Male	Married	0-5 km (walk)	Farmer	English;Hausa;Tiv	Completed Primary School	₦0-20,000	3	5	1874	Non-reactive	2016-08-14	Yes	10/7/2016	Negative	NA	3	2
1566	13	28	Male	Married	0-5 km (walk)	Farmer	English;Tiv	Completed Senior Secondary	₦0-20,000	4	3	1776	Non-reactive	2016-07-31	Yes	2.04.2016	Negative	NA	1	2
1567	19	52	Male	Married	0-5 km (walk)	Civil Servant	English;Hausa;Tiv	Completed Post-secondary	₦50,001-100,000	3	4	1933	Non-reactive	2016-08-14	Yes	03/06/2016	Negative	NA	1	3
1568	14	21	Male	Married	0-5 km (walk)	Mechanic	Tiv;English	Completed Junior Secondary	₦0-20,000	4	3	1789	Non-reactive		Yes	2016-05-01	Negative	NA	0	0
1569	13	30	Male	Married	0-5 km (walk)	Farmer	English;Tiv	No education	₦0-20,000	4	1	1729	Non-reactive	2016-07-31	Yes	13.07.2014	Negative	NA	1	0
1570	12	30	Male	Married	0-5 km (walk)	Farmer	English;Tiv	Completed Senior Secondary	₦0-20,000	5	3	2307	Non-reactive	2016-08-28	Yes	July 2016	Negative	N/A	0	0
1571	13	23	Male	Married	0-5 km (walk)	Farmer	English;Tiv	Completed Senior Secondary	₦0-20,000	6	2	1767	Non-reactive	2016-07-31	Yes	June 2016	Not sure/Don't know	NA	0	1
1572	13	36	Male	Married	0-5 km (walk)	Farmer	Tiv	Completed Senior Secondary	₦0-20,000	10	10	1761	Non-reactive	2016-07-31	Yes	February 2016	Negative	NA	1	4
1573	13	30	Male	Married	0-5 km (walk)	Farmer	Tiv	Completed Senior Secondary	₦0-20,000	1	2	1700	Non-reactive	2016-07-31	Yes	April 2016	Negative	NA	1	1
1574	14	40	Male	Married	0-5 km (walk)	Farmer	Tiv	Completed Primary School	₦0-20,000	4	1	1778	Non-reactive	2016-07-31	Yes	April 2016	Negative	NA	5	3
1575	14	22	Male	Married	0-5 km (walk)	Farmer	English;Tiv	Completed Senior Secondary	₦20,001-50,000	3	0	1788	Non-reactive	2016-07-31	Yes	April 2016	Negative	NA	0	0
1576	12	30	Male	Married	0-5 km (walk)	Farmer	English;Tiv	Completed Junior Secondary	₦0-20,000	3	4	1040	Non-reactive	2016-08-07	Yes	April 2016	Negative	N/A	2	1
1577	12	30	Male	Married	0-5 km (walk)	Farmer	English;Tiv	Completed Senior Secondary	₦0-20,000	2	1	1066	Non-reactive	2016-08-07	Yes	June 2016	Negative	N/A	1	1
1578	13	24	Female	Married	0-5 km (walk)	Farmer	English;Tiv	Completed Senior Secondary	₦0-20,000	2	1		Non-reactive	2016-07-24	No	NA	NA	NA			7	3	1	0	No	2016-10-10
1579	13	22	Female	Married	0-5 km (walk)	Civil Servant	Tiv	Some Post-secondary	₦0-20,000	5	5	1490	Non-reactive	2016-07-24	Yes	Dec 2016	Negative	NA			3	1	0	0	No	2017-01-13
1580	31	30	Female	Married	0-5 km (walk)	Farmer	Tiv	No education	₦0-20,000	2	5	5391	Non-reactive	2016-10-02	No	N/A	N/A	N/A			9	7	2	3	No	2016-10-15
1581	13	20	Female	Married	0-5 km (walk)	Farmer	Tiv	No education	₦0-20,000	4	3	1326	Non-reactive	2016-07-24	No	NA	NA	NA			8	2	1	0	Yes	2016-09-04
1582	13	25	Female	Married	0-5 km (walk)	Farmer	Tiv	No education	₦0-20,000	1	6	1309	Non-reactive	2016-07-24	No	NA	NA	NA			6	6	2	3	No	2016-10-11
1583	38	30	Female	Married	0-5 km (walk)	Trader	English;Tiv	Completed Post-secondary	₦0-20,000	2	4		Non-reactive	2016-07-31	Yes	2015	Negative	N/A			5	3	2	1	Yes	2016-12-15
1584	13	20	Female	Married	0-5 km (walk)	Trader	Tiv	Completed Junior Secondary	₦0-20,000	2	2	1540	Reactive	2016-07-24	Yes	July 2016	Positive	Yes			5	1	0	0	Yes	2016-12-14
1585	38	21	Female	Married	0-5 km (walk)	Farmer	English;Tiv	Completed Senior Secondary	₦0-20,000	2	2		Non-reactive	2016-07-31	Yes	2015	Negative	N/A			6	1	0	1	No	2016-11-15
1586	13	25	Female	Married	0-5 km (walk)	Trader	Tiv	No education	₦0-20,000	3	3	1509	Non-reactive	2016-07-24	Yes	21-07-2016	Negative	NA			8	1	1	0	Yes	2016-08-26
1587	20	27	Female	Married	0-5 km (walk)	Farmer	English;Tiv	Completed Junior Secondary	₦0-20,000	0	3		Non-reactive	2016-08-14	Yes	15/5/2016	Negative	NA			4	3	3	0	Yes	2017-01-02
1588	13	25	Female	Married	0-5 km (walk)	Farmer	Tiv	Completed Post-secondary	₦0-20,000	2	4	1492	Non-reactive	2016-07-24	Yes	05-06-2016	Negative	NA			4	4	2	2	No	2016-12-14
1589	20	20	Female	Married	0-5 km (walk)	Farmer	Tiv	No education	₦0-20,000	3	5	1967	Non-reactive	2016-08-07	Yes	15/11/2012	Negative	NA			1	3	3	0	Yes	2017-03-15
1590	12	38	Female	Married	0-5 km (walk)	Farmer	Tiv	Completed Primary School	₦0-20,000	2	5		Reactive	2016-07-31	Yes	July 2015	Negative	N/A			8	8	1	5	Yes	2016-08-15
1591	20	23	Female	Married	0-5 km (walk)	Trader	English;Tiv	Completed Senior Secondary	₦20,001-50,000	5	3		Non-reactive	2016-08-14	Yes	6/7/2016	Negative	NA			5	0	0	0	No	2016-12-12
1592	12	22	Female	Married	0-5 km (walk)	Farmer	English;Tiv	Completed Junior Secondary	₦0-20,000	5	8	1545	Non-reactive	2016-08-07	Yes	June 2016	Negative	N/A			7	5	0	1	Yes	2016-09-15
1593	13	25	Female	Married	0-5 km (walk)	Applicant	English;Hausa;Tiv	Completed Senior Secondary	₦0-20,000	2	0		Non-reactive	2016-07-24	Yes	12 July,2016	Negative	NA			7	2	0	1	Yes	2016-09-17
1594	13	29	Female	Married	0-5 km (walk)	Farmer	Tiv	Completed Primary School	₦0-20,000	6	4		Non-reactive	2016-07-24	No	NA	NA	NA			2	6	2	0	No	2017-02-10
1595	13	28	Female	Married	0-5 km (walk)	Trader	Tiv	Some Post-secondary	₦0-20,000	2	2		Non-reactive	2016-07-24	Yes	04.04.2016	Negative	NA			8	2	1	1	Yes	2016-09-14
1596	13	28	Female	Married	0-5 km (walk)	Trader	Tiv	Some Post-secondary	₦0-20,000	6	7	1541	Non-reactive	2016-07-24	Yes	21-7-2016	Negative	NA			6	3	3	0	Yes	2016-10-15
1597	12	35	Female	Married	0-5 km (walk)	Farmer	Tiv	Completed Junior Secondary	₦0-20,000	3	1	5477	Non-reactive	2016-09-25	Yes	July 2016	Negative	N/A			9	8	5	0	Yes	2016-09-15
1598	12	35	Female	Married	0-5 km (walk)	Farmer	Tiv	No education	₦0-20,000	4	3	1512	Non-reactive	2016-07-17	No	N/A	NA	N/A			8	7	3	3	No	2016-08-20
1599	12	23	Female	Married	0-5 km (walk)	Farmer	Tiv	Completed Junior Secondary	₦0-20,000	2	0	1506	Non-reactive	2016-08-07	Yes	June 2016	Negative	N/A			7	1	0	0	Yes	2016-09-15
1600	13	23	Female	Married	6-10 km (bike)	Farmer	Tiv	No education	₦0-20,000	5	2	1502	Non-reactive	2016-07-24	No	NA	NA	NA			3	3	1	1	No	2017-03-09
1601	12	20	Female	Married	0-5 km (walk)	Farmer	Tiv	Completed Primary School	₦0-20,000	6	4		Reactive	2016-07-31	No	N/A	NA	N/A			6	1	0	0	Yes	2016-10-15
1602	20	21	Female	Married	0-5 km (walk)	Trader	English;Tiv	Completed Senior Secondary	₦0-20,000	0	0	1906	Non-reactive	2016-08-07	Yes	3/2013	Negative	NA			3	1	0	1	Yes	2017-02-07
1603	12	30	Female	Married	0-5 km (walk)	Applicant	English;Tiv	Completed Post-secondary	₦0-20,000	2	1		Non-reactive	2016-07-31	No	N/A	NA	N/A			6	2	0	1	Yes	2016-10-06
1604	38	20	Female	Married	0-5 km (walk)	Farmer	English;Tiv	Completed Junior Secondary	₦0-20,000	2	2		Non-reactive	2016-07-31	Yes	July, 2016	Negative	N/A			6	1	0	1	No	2016-10-15
1605	12	33	Female	Married	0-5 km (walk)	Farmer	Tiv	No education	₦0-20,000	2	3		Non-reactive	2016-07-31	Yes	July 2016	Negative	N/A			8	3	1	2	Yes	2016-08-15
1606	13	20	Female	Married	0-5 km (walk)	Farmer	English;Tiv	No education	₦0-20,000	0	0	1527	Non-reactive	2016-07-24	Yes	2015	Not sure/Don't know	NA			6	2	0	1	No	2016-10-21
1607	38	30	Female	Married	0-5 km (walk)	Farmer	Tiv	No education	₦0-20,000	5	4		Non-reactive	2016-07-24	Yes	3rd April, 20116	Negative	N/A			9	6	4	0	Yes	2016-07-27
1608	38	20	Female	Married	0-5 km (walk)	Trader	English;Tiv	Completed Junior Secondary	₦0-20,000	3	3		Non-reactive	2016-07-31	Yes	July, 2015	Negative	N/A			3	2	2	0	No	2017-02-15
1609	38	24	Female	Married	0-5 km (walk)	Farmer	English;Tiv	Completed Junior Secondary	₦0-20,000	2	2		Non-reactive	2016-07-31	Yes	July, 2016	Negative	N/A			7	3	1	2	Yes	2016-09-15
1610	13	32	Female	Married	11-15 km (short ride)	Farmer	Tiv	No education	₦0-20,000	3	4	1385	Non-reactive	2016-07-24	Yes	2-3-2016	Negative	NA			8	4	3	0	No	2016-09-10
1611	38	28	Female	Married	0-5 km (walk)	Trader	English;Tiv	Completed Junior Secondary	₦20,001-50,000	3	2		Non-reactive	2016-07-24	Yes	July, 2016	Negative	N/A			7	3	0	2	Yes	2016-09-15
1612	38	22	Female	Married	0-5 km (walk)	Farmer	Tiv	No education	₦0-20,000	4	1	5020	Non-reactive	2016-07-24	Yes	17th July, 2016	Negative	N/A			8	3	1	0	Yes	2016-08-15
1613	38	32	Female	Widowed	0-5 km (walk)	Farmer	English;Tiv	Completed Junior Secondary	₦0-20,000	2	2	4148	Non-reactive	2016-07-24	Yes	May, 2016	Negative	N/A			7	2	1	1	No	2016-09-15
1614	38	23	Female	Married	6-10 km (bike)	Farmer	Tiv	Completed Junior Secondary	₦0-20,000	2	0		Non-reactive	2016-07-24	Yes	May, 2015	Negative	N/A			7	1	0	0	No	2016-09-15
1615	38	21	Female	Married	6-10 km (bike)	Trader	English;Tiv	Completed Senior Secondary	₦20,001-50,000	2	0		Reactive	2016-07-24	Yes	November, 2015	Positive	Yes			7	0	0	0	Yes	2016-09-15
1616	12	15	Female	Single	0-5 km (walk)	Farmer	Tiv	No education	₦0-20,000	2	0		Non-reactive	2016-07-31	No	N/A	NA	N/A			9	0	0	0	No	2016-08-10
1617	38	26	Female	Married	6-10 km (bike)	Trader	Tiv	Completed Primary School	₦0-20,000	2	0		Reactive	2016-07-24	Yes	2015	Positive	Yes			4	0	0	0	Yes	2016-12-15
1618	13	17	Female	Married	0-5 km (walk)	Trader	Tiv	Completed Primary School	₦0-20,000	2	0	1347	Non-reactive	2016-07-24	Yes	4-4-2016	Negative	NA			2	1	0	0	Yes	2017-02-17
1619	13	30	Female	Married	0-5 km (walk)	Farmer	Tiv	No education	₦0-20,000	10	15	1562	Non-reactive	2016-07-24	Yes	03-10-2015	Negative	NA			3	4	1	2	No	2017-01-13
1620	13	30	Female	Married	0-5 km (walk)	Farmer	Tiv	No education	₦0-20,000	4	0		Non-reactive	2016-07-24	Yes	June 2016	Not sure/Don't know	NA			7	6	4	0	No	2016-10-13
1621	12	32	Female	Married	0-5 km (walk)	Farmer	English;Tiv	Completed Junior Secondary	₦0-20,000	2	4		Non-reactive	2016-07-31	No	N/A	NA	N/A			6	6	2	3	Yes	2016-11-15
1622	38	19	Female	Married	0-5 km (walk)	Farmer	Tiv	No education	₦0-20,000	3	2		Non-reactive	2016-07-24	Yes	7th July, 2016	Negative	N/A			8	3	1	0	No	2016-08-15
1623	13	30	Female	Married	0-5 km (walk)	Farmer	English;Tiv	Completed Primary School	₦0-20,000	2	4	1504	Non-reactive	2016-07-24	Yes	10-11-2015	Negative	NA			1	5	1	1	No	2017-04-20
1624	13	20	Female	Widowed	0-5 km (walk)	Trader	English;Hausa;Tiv	Completed Primary School	₦0-20,000	5	3		Non-reactive	2016-07-24	Yes	June 2016	Negative	NA			9	5	3	0	Yes	2016-08-13
1625	38	25	Female	Married	0-5 km (walk)	Applicant	English;Hausa;Tiv	Completed Post-secondary	₦0-20,000	3	0		Non-reactive	2016-07-31	Yes	June, 2016	Negative	N/A			9	0	0	0	Yes	2016-07-31
1626	38	18	Female	Married	0-5 km (walk)	Farmer	Tiv	No education	₦0-20,000	4	0		Non-reactive	2016-07-24	Yes	February, 2016	Negative	N/A			7	0	0	0	No	2016-09-15
1627	38	22	Female	Married	0-5 km (walk)	Applicant	English;Tiv	Completed Post-secondary	₦0-20,000	3	0		Non-reactive	2016-07-24	Yes	May, 2016	Negative	N/A			8	3	0	0	Yes	2016-08-15
1628	38	35	Female	Married	0-5 km (walk)	Farmer	Tiv	No education	₦0-20,000	2	5		Reactive	2016-07-24	Yes	September, 2015	Negative	N/A			9	5	2	3	Yes	2016-07-15
1629	38	30	Female	Married	0-5 km (walk)	Farmer	Tiv	No education	₦0-20,000	5	5		Non-reactive	2016-07-24	Yes	7th June, 2016	Negative	N/A			9	5	2	1	Yes	2016-07-31
1630	13	33	Female	Married	0-5 km (walk)	Farmer	English;Tiv	Completed Junior Secondary	₦0-20,000	2	3		Non-reactive	2016-07-24	Yes	15-03-2016	Not sure/Don't know	NA			3	2	1	0	Yes	2016-11-11
1631	13	28	Female	Married	0-5 km (walk)	Trader	English;Tiv	Completed Junior Secondary	₦20,001-50,000	2	3		Reactive	2016-07-24	Yes	2016	Positive	Yes			7	4	2	1	Yes	2016-09-10
1632	38	23	Female	Married	0-5 km (walk)	Farmer	English;Tiv	Completed Junior Secondary	₦0-20,000	2	1		Non-reactive	2016-07-31	No	N/A	N/A	N/A			7	2	1	0	Yes	2016-09-15
1633	13	27	Male	Married	0-5 km (walk)	Farmer	English;Tiv	Completed Senior Secondary	₦0-20,000	2	4	1769	Non-reactive	2016-07-31	Yes	26.2016	Negative	NA	0	3
1634	38	22	Female	Married	0-5 km (walk)	Farmer	English;Tiv	Completed Junior Secondary	₦0-20,000	2	1		Non-reactive	2016-07-24	Yes	March, 2016	Negative	N/A			7	2	1	0	Yes	2016-10-15
1635	38	26	Female	Married	0-5 km (walk)	Farmer	Tiv	Completed Primary School	₦0-20,000	2	2		Non-reactive	2016-07-24	Yes	January, 2016	Negative	N/A			7	2	1	1	No	2016-09-15
1636	38	32	Female	Married	0-5 km (walk)	Farmer	Tiv	Completed Junior Secondary	₦0-20,000	3	1		Reactive	2016-07-31	Yes	2014	Not sure/Don't know	N/A			5	5	1	0	No	2017-01-20
1637	38	20	Female	Married	0-5 km (walk)	Farmer	Tiv	No education	₦0-20,000	4	1		Non-reactive	2016-07-31	No	N/A	N/A	N/A			7	1	0	0	No	2016-11-20
1638	38	22	Female	Married	0-5 km (walk)	Farmer	English;Tiv	Completed Senior Secondary	₦0-20,000	3	1		Non-reactive	2016-07-24	Yes	March, 2016	Negative	N/A			6	1	0	1	Yes	2016-10-15
1639	38	25	Female	Married	6-10 km (bike)	Farmer	Tiv	No education	₦0-20,000	3	4		Reactive	2016-07-24	Yes	5th May, 2015	Negative	N/A			7	5	3	2	No	2016-07-15
1640	38	22	Female	Married	6-10 km (bike)	Farmer	Tiv	No education	₦0-20,000	2	2		Non-reactive	2016-07-24	Yes	June, 2016	Negative	N/A			7	2	1	1	No	2016-09-15
1641	13	22	Female	Married	0-5 km (walk)	Farmer	English;Tiv	Completed Primary School	₦20,001-50,000	9	2	1532	Non-reactive	2016-07-24	Yes	15-06-2016	Negative	NA			6	2	1	0	Yes	2016-10-15
1642	13	18	Female	Married	6-10 km (bike)	Farmer	English;Tiv	Completed Junior Secondary	₦0-20,000	5	1		Non-reactive	2016-07-24	Yes	2015	Negative	NA			8	2	0	1	No	2016-08-20
1643	38	19	Female	Married	0-5 km (walk)	Farmer	English;Tiv	Completed Junior Secondary	₦0-20,000	2	1		Non-reactive	2016-07-31	No	N/A	N/A	N/A			7	1	1	0	Yes	2016-10-15
1644	38	27	Female	Married	6-10 km (bike)	Farmer	Tiv	Completed Primary School	₦0-20,000	3	5		Non-reactive	2016-07-31	Yes	April, 2016	Negative	N/A			6	5	3	0	No	2016-12-20
1645	38	17	Female	Married	6-10 km (bike)	Farmer	Tiv	Completed Primary School	₦0-20,000	6	1		Non-reactive	2016-07-31	Yes	2015	Negative	N/A			5	2	2	0	Yes	2017-01-20
1646	13	22	Female	Married	0-5 km (walk)	Trader	English	Completed Senior Secondary	₦0-20,000	1	3		Non-reactive	2016-07-24	Yes	3-3-2016	Negative	NA			6	1	0	1	Yes	2016-09-16
1647	38	20	Female	Married	0-5 km (walk)	Civil Servant	Tiv	Completed Senior Secondary	₦20,001-50,000	4	0		Non-reactive	2016-07-31	Yes	June, 2016	Negative	N/A			9	1	0	1	Yes	2016-07-25
1648	38	25	Female	Married	0-5 km (walk)	Farmer	English;Tiv	Completed Junior Secondary	₦0-20,000	2	3		Non-reactive	2016-07-31	No	N/A	N/A	N/A			2	3	2	1	No	2017-02-15
1649	13	25	Female	Married	6-10 km (bike)	Farmer	Tiv	Completed Junior Secondary	₦0-20,000	4	1		Non-reactive	2016-07-24	Yes	Feb 2016	Negative	NA			9	2	2	0	No	2016-07-06
1650	38	19	Female	Married	0-5 km (walk)	Farmer	English;Tiv	Completed Junior Secondary	₦0-20,000	2	0		Non-reactive	2016-07-31	Yes	July 2016	Negative	N/A			4	0	0	0	Yes	2016-12-15
1651	38	24	Female	Married	6-10 km (bike)	Farmer	Tiv	Completed Junior Secondary	₦0-20,000	5	6		Reactive	2016-07-24	Yes	5th February, 2016	Positive	No			8	0	0	0	Yes	2016-08-11
1652	38	25	Female	Married	6-10 km (bike)	Farmer	Tiv	Completed Senior Secondary	₦0-20,000	3	1	1337	Non-reactive	2016-07-24	Yes	6th June, 2016	Negative	N/A			6	3	1	2	No	2016-10-15
1653	38	25	Female	Married	0-5 km (walk)	Trader	Tiv	Completed Senior Secondary	₦0-20,000	2	5		Non-reactive	2016-07-24	Yes	March, 2016	Negative	N/A			7	2	1	1	Yes	2016-07-24
1654	13	25	Female	Married	0-5 km (walk)	Farmer	English;Tiv	Completed Senior Secondary	₦0-20,000	1	3	1498	Non-reactive	2016-08-24	Yes	24-06-2016	Negative	NA			7	3	2	0	Yes	2016-10-21
1655	12	27	Female	Married	0-5 km (walk)	Farmer	English;Tiv	Some Post-secondary	₦0-20,000	5	10	1543	Non-reactive	2016-08-07	Yes	July 2016	Negative	N/A			6	0	0	0	Yes	2016-11-15
1656	38	29	Female	Married	0-5 km (walk)	Farmer	Tiv	Completed Junior Secondary	₦0-20,000	4	3		Non-reactive	2016-07-24	Yes	5th May, 2016	Negative	N/A			8	2	0	0	Yes	2016-08-15
1657	38	21	Female	Married	0-5 km (walk)	Farmer	Tiv	No education	₦0-20,000	2	1		Non-reactive	2016-07-24	Yes	July, 2016	Negative	N/A			7	2	1	0	Yes	2016-07-15
1658	38	17	Female	Married	0-5 km (walk)	Farmer	English;Tiv	Completed Primary School	₦0-20,000	3	0		Non-reactive	2016-07-24	Yes	March, 2016	Negative	N/A			7	0	0	0	Yes	2016-10-15
1659	38	23	Female	Married	6-10 km (bike)	Farmer	Tiv	No education	₦0-20,000	6	5		Non-reactive	2016-07-24	Yes	17th July, 2016	Negative	N/A			8	5	1	2	Yes	2016-08-15
1660	38	23	Female	Married	6-10 km (bike)	Farmer	Tiv	Completed Primary School	₦0-20,000	4	3		Non-reactive	2016-07-24	Yes	10th May, 2016	Negative	N/A			8	5	1	2	Yes	2016-08-15
1661	38	30	Female	Married	0-5 km (walk)	Farmer	English;Tiv	Completed Junior Secondary	₦0-20,000	2	3	1343	Non-reactive	2016-08-14	Yes	July, 2016	Negative	N/A			5	4	2	2	Yes	2016-12-15
1662	13	19	Female	Married	0-5 km (walk)	Farmer	Tiv	Completed Primary School	₦0-20,000	5	1	1513	Non-reactive	2016-07-31	Yes	27.07.2016	Negative	NA			7	1	0	0	Yes	2016-09-23
1663	38	35	Female	Married	0-5 km (walk)	Farmer	Tiv	No education	₦0-20,000	3	3		Non-reactive	2016-08-14	Yes	May, 2016	Negative	N/A			4	4	3	1	Yes	2017-01-05
1664	14	25	Female	Married	0-5 km (walk)	Farmer	Tiv	No education	₦0-20,000	3	5	5851	Non-reactive	2016-08-14	Yes	28-07-2016	Negative	NA			6	2	1	1	No	2016-08-19
1665	13	20	Female	Married	0-5 km (walk)	Farmer	English;Tiv	Completed Junior Secondary	₦0-20,000	3	4		Non-reactive	2016-07-31	Yes	13.05.2016	Negative	NA			6	4	0	3	Yes	2016-12-09
1666	14	18	Female	Married	0-5 km (walk)	Farmer	Tiv	Completed Junior Secondary	₦0-20,000	6	7		Non-reactive	2016-08-14	Yes	June 2016	Negative	NA			6	6	2	1	No	2016-12-02
1667	38	23	Female	Married	0-5 km (walk)	Farmer	English;Tiv	Completed Junior Secondary	₦0-20,000	4	3	112685	Non-reactive	2016-08-14	Yes	8th February, 2016	Negative	N/A			7	2	0	0	Yes	2016-11-20
1668	14	27	Female	Married	0-5 km (walk)	Farmer	Tiv	Completed Senior Secondary	₦0-20,000	4	1		Non-reactive	2016-08-21	Yes	July 2016	Negative	NA			8	2	1	1	Yes	2016-09-15
1669	38	26	Female	Married	0-5 km (walk)	Trader	Tiv	Completed Junior Secondary	₦0-20,000	7	6		Non-reactive	2016-08-14	Yes	June, 2016	Negative	N/A			9	2	2	0	Yes	2016-08-23
1670	14	29	Female	Married	0-5 km (walk)	Farmer	Tiv	Completed Primary School	₦0-20,000	5	4	1999	Non-reactive	2016-08-14	Yes	05-08-2016	Negative	NA			5	3	1	0	No	2016-12-09
1671	14	18	Female	Married	6-10 km (bike)	Farmer	Tiv	Completed Senior Secondary	₦20,001-50,000	6	5	1998	Non-reactive	2016-08-14	Yes	03.08.2016	Negative	NA			8	2	1	1	No	2016-09-03
1672	13	35	Male	Married	6-10 km (bike)	Farmer	Tiv	Completed Primary School	₦0-20,000	3	5	1092	Non-reactive	2016-07-24	Yes	06-07-2016	Negative	NA	3	2
1673	14	25	Female	Married	0-5 km (walk)	Farmer	Tiv	No education	₦0-20,000	4	7	1994	Non-reactive	2016-08-14	No	NA	NA	NA			5	3	1	1	No	2016-12-08
1674	13	27	Male	Married	0-5 km (walk)	Farmer	English;Tiv	Completed Post-secondary	₦0-20,000	6	3	1018	Non-reactive	2016-07-24	Yes	22-02-2016	Negative	NA	0	1
1675	14	18	Female	Married	0-5 km (walk)	Farmer	Tiv	Completed Junior Secondary	₦0-20,000	10	2	1997	Non-reactive	2016-08-14	Yes	07.06.2016	Negative	NA			5	3	2	2	No	2016-12-09
1676	14	16	Female	Married	0-5 km (walk)	Farmer	Tiv	No education	₦0-20,000	3	3		Non-reactive	2016-08-21	Yes	February 2016	Negative	NA			5	0	0	0	No	2016-12-10
1677	13	30	Male	Married	0-5 km (walk)	Farmer	Tiv	Completed Primary School	₦0-20,000	3	6	1775	Non-reactive	2016-07-31	Yes	2016	Negative	NA	0	1
1678	12	20	Male	Married	0-5 km (walk)	Farmer	English;Tiv	Completed Junior Secondary	₦0-20,000	5	4	1422	Non-reactive	2016-08-28	Yes	May 2016	Negative	N/A	0	0
1679	13	29	Male	Married	0-5 km (walk)	Applicant	English;Tiv	Completed Senior Secondary	₦0-20,000	2	2	1094	Non-reactive	2016-07-24	Yes	May 2016	Negative	NA	2	0
1680	12	25	Male	Married	0-5 km (walk)	Farmer	English;Tiv	Completed Senior Secondary	₦50,001-100,000	3	0	1038	Non-reactive	2016-10-23	Yes	September 2016	Negative	N/A	0	0
1681	14	35	Female	Married	0-5 km (walk)	Farmer	English;Tiv	Completed Primary School	₦0-20,000	10	4		Reactive	2016-08-14	Yes	2011	Positive	Yes			5	5	1	2	No	2016-12-13
1682	13	20	Female	Married	6-10 km (bike)	Farmer	Tiv	Completed Primary School	₦0-20,000	5	4	2003	Non-reactive	2016-08-14	Yes	07-04-2016	Negative	NA			8	4	1	1	No	2016-09-05
1683	38	30	Female	Married	0-5 km (walk)	Farmer	English;Tiv	Completed Junior Secondary	₦0-20,000	2	4		Non-reactive	2016-08-14	Yes	2013	Negative	N/A			7	4	0	4	No	2016-10-15
1684	14	30	Female	Married	0-5 km (walk)	Farmer	Tiv	No education	₦0-20,000	1	4		Non-reactive	2016-08-14	No	NA	NA	NA			5	4	3	1	No	2016-12-16
1685	38	36	Female	Married	0-5 km (walk)	Farmer	English;Tiv	Completed Junior Secondary	₦0-20,000	2	4		Non-reactive	2016-08-14	Yes	June, 2016	Negative	N/A			8	4	2	2	Yes	2016-09-15
1686	38	20	Female	Married	0-5 km (walk)	Farmer	English;Tiv	Completed Junior Secondary	₦0-20,000	4	0		Non-reactive	2016-08-14	Yes	July, 2016	Negative	N/A			6	0	0	0	Yes	2016-11-15
1687	19	33	Female	Married	0-5 km (walk)	Farmer	English;Tiv	Completed Junior Secondary	₦0-20,000	4	8	1824	Non-reactive	2016-08-14	Yes	01/08/2016	Negative	NA			9	7	4	3	Yes	2016-09-04
1688	38	27	Female	Married	0-5 km (walk)	Trader	English;Tiv	Completed Junior Secondary	₦20,001-50,000	5	7		Non-reactive	2016-08-14	Yes	July, 2016	Negative	N/A			6	2	1	0	Yes	2016-08-15
1689	14	30	Female	Married	0-5 km (walk)	Farmer	Tiv	No education	₦0-20,000	2	6		Non-reactive	2016-08-14	Yes	1-08-2016	Negative	NA			7	8	5	3	Yes	2016-10-14
1690	13	19	Female	Married	0-5 km (walk)	Farmer	Tiv	No education	₦0-20,000	1	0	107436	Non-reactive	2016-07-31	Yes	June 2016	Negative	NA			5	0	0	0	No	2016-11-19
1691	13	34	Female	Married	6-10 km (bike)	Civil Servant	English;Hausa;Tiv	Completed Post-secondary	₦20,001-50,000	2	4	1771	Non-reactive	2016-07-31	Yes	August 2016	Negative	NA			1	6	3	1	No	2017-04-05
1692	19	25	Female	Married	>15km (long ride)	Farmer	Tiv	Completed Primary School	₦0-20,000	2	5		Non-reactive	2016-08-14	Yes	24/5/2016	Negative	NA			6	5	4	2	Yes	2016-10-14
1693	14	20	Female	Married	0-5 km (walk)	Farmer	Tiv	No education	₦0-20,000	2	2		Reactive	2016-08-14	Yes	2014	Positive	Yes			9	3	0	2	Yes	2016-08-19
1694	14	20	Female	Married	0-5 km (walk)	Farmer	Tiv	No education	₦0-20,000	4	6		Non-reactive	2016-08-14	Yes	04-0-2016	Negative	NA			9	5	1	3	Yes	2016-08-21
1695	38	20	Female	Married	0-5 km (walk)	Farmer	English;Tiv	Completed Senior Secondary	₦0-20,000	4	0		Non-reactive	2016-08-14	Yes	July, 2016	Negative	N/A			9	0	0	0	Yes	2016-08-15
1696	38	19	Female	Married	0-5 km (walk)	Farmer	English;Tiv	Completed Junior Secondary	₦0-20,000	3	0		Non-reactive	2016-08-14	Yes	July, 2016	Negative	N/A			7	0	0	0	Yes	2016-10-15
1697	14	20	Female	Married	0-5 km (walk)	Farmer	Tiv	Completed Primary School	₦0-20,000	10	12		Non-reactive	2016-07-31	Yes	13.03.2016	Negative	NA			4	2	1	1	No	2016-12-10
1698	14	35	Female	Married	0-5 km (walk)	Trader	English;Tiv	Completed Junior Secondary	₦20,001-50,000	10	20	1993	Non-reactive	2016-08-14	No	NA	NA	NA			5	7	1	4	No	2016-12-15
1699	38	19	Female	Married	6-10 km (bike)	Farmer	English;Tiv	Completed Primary School	₦0-20,000	3	2		Non-reactive	2016-08-14	Yes	August, 2016	Negative	N/A			6	2	1	0	Yes	2016-11-15
1700	13	23	Female	Married	0-5 km (walk)	Farmer	Tiv	Completed Junior Secondary	₦0-20,000	1	2	1573	Non-reactive	2016-07-31	Yes	March 2016	Negative	NA			7	2	1	1	Yes	2016-10-14
1701	20	21	Female	Married	0-5 km (walk)	Farmer	English;Tiv	Completed Junior Secondary	₦0-20,000	0	0	1838	Non-reactive	2016-08-14	Yes	01/01/2016	Negative	NA			2	0	0	0	No	2017-03-23
1702	20	20	Female	Married	0-5 km (walk)	Farmer	English;Tiv	Completed Primary School	₦0-20,000	6	8	1837	Non-reactive	2016-08-14	Yes	15/06/2016	Negative	NA			5	4	2	2	No	2017-01-10
1703	14	32	Female	Married	0-5 km (walk)	Farmer	Tiv	No education	₦0-20,000	3	4	5852	Non-reactive	2016-08-14	Yes	02-08-2016	Negative	NA			8	1	1	0	Yes	2016-09-16
1704	14	24	Female	Married	0-5 km (walk)	Farmer	Tiv	Completed Primary School	₦0-20,000	3	1	1995	Non-reactive	2016-08-14	No	NA	NA	NA			5	3	2	0	No	2016-12-17
1705	14	30	Female	Married	0-5 km (walk)	Farmer	Tiv	No education	₦0-20,000	4	8	2002	Non-reactive	2016-08-14	Yes	20-6-2016	Negative	NA			3	7	5	2	No	2017-02-10
1706	13	30	Female	Married	0-5 km (walk)	Farmer	Tiv	No education	₦0-20,000	2	3		Non-reactive	2016-07-31	Yes	10.07.2016	Negative	NA			7	5	4	1	Yes	2016-09-16
1707	14	22	Female	Married	0-5 km (walk)	Farmer	Tiv	Completed Primary School	₦20,001-50,000	7	5	2001	Non-reactive	2016-08-14	Yes	May 2016	Negative	NA			6	7	1	4	Yes	2016-11-25
1708	38	38	Female	Married	0-5 km (walk)	Farmer	English;Tiv	Completed Primary School	₦0-20,000	2	8	1332	Non-reactive	2016-08-14	Yes	June, 2016	Negative	N/A			8	8	4	4	No	2016-09-15
1709	14	19	Female	Married	0-5 km (walk)	Trader	English;Tiv	Completed Senior Secondary	₦0-20,000	5	4		Non-reactive	2016-08-21	Yes	08.08.2016	Negative	NA			8	3	1	0	Yes	2016-10-20
1710	14	30	Female	Married	6-10 km (bike)	Farmer	Tiv	No education	₦20,001-50,000	2	1		Non-reactive	2016-08-14	Yes	03-08-2016	Negative	NA			6	9	2	6	No	2016-11-18
1711	14	30	Female	Married	0-5 km (walk)	Farmer	Tiv	No education	₦0-20,000	4	8	1992	Non-reactive	2016-08-14	No	NA	NA	NA			9	4	0	2	Yes	2016-09-24
1712	13	24	Female	Married	0-5 km (walk)	Trader	English;Tiv	Completed Senior Secondary	₦20,001-50,000	1	2	1530	Non-reactive	2016-07-31	Yes	June 2016	Negative	NA			8	5	0	3	Yes	2016-11-18
1713	20	20	Female	Married	6-10 km (bike)	Farmer	Tiv	Completed Primary School	₦0-20,000	0	0	1801	Non-reactive	2016-08-14	Yes	01/01/2016	Negative	NA			5	1	0	0	Yes	2016-12-22
1714	13	28	Female	Married	6-10 km (bike)	Civil Servant	English;Tiv	Some Post-secondary	₦0-20,000	1	2		Non-reactive	2016-07-31	Yes	04.04.2016	Negative	NA			5	2	1	0	Yes	2016-11-12
1715	13	28	Female	Married	0-5 km (walk)	Farmer	Tiv	No education	₦0-20,000	4	4		Non-reactive	2016-07-31	Yes	25.02.2016	Negative	NA			5	5	2	2	Yes	2016-11-11
1716	20	22	Female	Married	0-5 km (walk)	Farmer	English;Tiv	Completed Primary School	₦0-20,000	5	7		Non-reactive	2016-08-14	Yes	01/01/2015	Negative	NA			3	4	1	2	No	2017-02-26
1717	20	20	Female	Married	0-5 km (walk)	Farmer	English;Tiv	Completed Junior Secondary	₦0-20,000	5	2		Non-reactive	2016-08-14	Yes	15/06/2016	Negative	NA			8	2	0	2	No	2016-09-30
1718	19	40	Female	Married	0-5 km (walk)	Farmer	English;Igbo;Tiv	Completed Primary School	₦20,001-50,000	5	8		Non-reactive	2016-08-14	Yes	5/7/2016	Negative	NA			8	4	2	2	Yes	2016-09-30
1719	19	30	Female	Married	0-5 km (walk)	Farmer	Tiv	No education	₦0-20,000	10	12		Non-reactive	2016-08-21	Yes	5/7/2016	Negative	NA			8	4	1	3	Yes	2016-09-15
1720	19	35	Female	Married	0-5 km (walk)	Farmer	English;Tiv	Completed Primary School	₦0-20,000	2	4	1850	Non-reactive	2016-08-21	Yes	01/01/2015	Negative	NA			8	7	2	3	No	2016-09-30
1721	19	22	Female	Married	0-5 km (walk)	Farmer	Tiv	Completed Primary School	₦0-20,000	2	2	1904	Reactive	2016-08-14	Yes	18/7/2016	Positive	Yes			3	2	1	1	Yes	2016-08-19
1722	19	23	Female	Married	0-5 km (walk)	Farmer	English;Tiv	Completed Junior Secondary	₦0-20,000	10	12		Non-reactive	2016-08-21	Yes	1/7/2016	Negative	NA			8	1	1	0	Yes	2016-09-18
1723	13	18	Female	Married	0-5 km (walk)	Applicant	Tiv	Completed Senior Secondary	₦0-20,000	4	1	1551	Non-reactive	2016-07-31	Yes	14.06.2016	Not sure/Don't know	NA			7	0	0	0	No	2016-10-05
1725	13	20	Female	Married	0-5 km (walk)	Farmer	Tiv	No education	₦0-20,000	4	3		Non-reactive	2016-07-31	Yes	May 2016	Negative	NA			6	4	0	1	Yes	2016-10-14
1726	38	24	Female	Married	0-5 km (walk)	Farmer	English;Tiv	Completed Senior Secondary	₦0-20,000	4	6		Non-reactive	2016-08-14	Yes	21st August, 2016	Negative	N/A			5	3	0	1	No	2017-01-20
1727	14	26	Female	Married	0-5 km (walk)	Farmer	Tiv	No education	₦0-20,000	2	2	107095	Non-reactive	2016-08-14	Yes	June 2016	Negative	NA			8	5	2	2	Yes	2016-09-10
1728	13	23	Female	Married	6-10 km (bike)	Civil Servant	English;Tiv	Completed Post-secondary	₦0-20,000	8	1		Non-reactive	2016-07-31	No	NA	NA	NA			5	0	0	0	No	2016-11-24
1729	13	29	Female	Married	0-5 km (walk)	Civil Servant	Tiv	Completed Senior Secondary	₦0-20,000	8	2	1569	Non-reactive	2016-07-31	Yes	07.08.2015	Negative	NA			8	4	1	0	Yes	2016-09-09
1730	19	20	Female	Married	0-5 km (walk)	Farmer	English;Tiv	Completed Junior Secondary	₦20,001-50,000	2	2	1847	Non-reactive	2016-08-14	Yes	14/6/2016	Negative	NA			6	2	0	2	No	2016-09-20
1731	20	25	Female	Married	0-5 km (walk)	Farmer	Tiv	Completed Senior Secondary	₦0-20,000	6	4	1800	Non-reactive	2016-08-14	Yes	16/7/2016	Negative	NA			7	3	2	1	No	2016-10-30
1732	19	32	Female	Married	0-5 km (walk)	Farmer	English;Tiv	Completed Primary School	₦0-20,000	1	4	1902	Non-reactive	2016-08-14	Yes	15/5/2016	Negative	NA			9	3	2	1	Yes	2016-08-28
1734	13	26	Female	Married	0-5 km (walk)	Farmer	Tiv	Completed Senior Secondary	₦0-20,000	2	6	1554	Non-reactive	2016-07-31	Yes	10.07.2016	Negative	NA			9	2	3	3	Yes	2016-08-03
1735	13	30	Female	Married	0-5 km (walk)	Applicant	Tiv	Completed Senior Secondary	₦0-20,000	1	3	1497	Non-reactive	2016-07-31	Yes	August 2013	Negative	NA			7	3	2	1	Yes	2016-09-08
1736	13	18	Female	Married	6-10 km (bike)	Farmer	Tiv	Completed Primary School	₦0-20,000	2	3	1516	Non-reactive	2016-07-31	Yes	June 2016	Negative	NA			8	0	0	0	No	2016-08-19
1737	13	32	Female	Married	0-5 km (walk)	Farmer	English;Tiv	Completed Junior Secondary	₦0-20,000	1	6	1555	Non-reactive	2016-07-31	Yes	July 2016	Negative	NA			8	3	0	0	No	2016-08-11
1738	14	21	Female	Married	0-5 km (walk)	Farmer	English;Tiv	Completed Primary School	₦0-20,000	3	0	1310	Non-reactive	2016-07-31	Yes	17.04.2016	Negative	NA			2	2	2	3	Yes	2016-11-11
1739	14	16	Female	Married	0-5 km (walk)	Farmer	Tiv;Yoruba	No education	₦0-20,000	2	0		Non-reactive	2016-07-31	Yes	August 2015	Negative	NA			8	0	0	0	No	2016-08-15
1740	12	37	Female	Married	0-5 km (walk)	Farmer	Tiv	Completed Primary School	₦0-20,000	6	7		Non-reactive	2016-08-07	Yes	July 2016	Negative	N/A			9	9	4	2	Yes	2016-08-15
1741	13	22	Female	Married	0-5 km (walk)	Farmer	Tiv	No education	₦0-20,000	1	2		Reactive	2016-07-24	Yes	3-06-2016	Negative	NA			2	3	1	0	Yes	2016-10-15
1742	14	16	Female	Married	0-5 km (walk)	Farmer	English;Tiv	Completed Primary School	₦20,001-50,000	1	0	1514	Non-reactive	2016-07-31	No	NA	NA	NA			4	0	0	0	No	2016-12-08
1743	14	17	Female	Married	0-5 km (walk)	Farmer	English;Tiv	Completed Primary School	₦0-20,000	3	0	1480	Non-reactive	2016-07-31	No	NA	NA	NA			6	2	0	0	No	2016-10-14
1744	14	23	Female	Married	0-5 km (walk)	Farmer	Tiv	No education	₦0-20,000	5	3	1338	Non-reactive	2016-07-31	Yes	15.05.2016	Negative	NA			8	5	2	3	Yes	2016-08-12
1745	14	20	Female	Married	0-5 km (walk)	Farmer	Tiv	Completed Primary School	₦0-20,000	4	1		Non-reactive	2016-07-31	Yes	30.07.2016	Negative	NA			9	2	0	1	No	2016-07-20
1746	13	20	Female	Married	0-5 km (walk)	Farmer	Tiv	No education	₦0-20,000	5	4	3544	Non-reactive	2016-07-31	No	NA	NA	NA			8	2	0	1	No	2016-09-17
1747	13	26	Female	Married	0-5 km (walk)	Farmer	Tiv	Completed Junior Secondary	₦0-20,000	8	7		Non-reactive	2016-07-31	Yes	April 2016	Negative	NA			5	4	1	0	Yes	2016-11-05
1748	19	18	Female	Married	11-15 km (short ride)	Farmer	Tiv	Completed Primary School	₦0-20,000	2	1		Non-reactive	2016-08-21	No	NA	N/A	NA			8	1	1	0	Yes	2016-09-24
1749	14	18	Female	Married	6-10 km (bike)	Farmer	Tiv	No education	₦0-20,000	5	3	6322	Non-reactive	2016-07-31	Yes	28.07.2016	Negative	NA			4	5	3	1	Yes	2017-02-03
1750	13	25	Female	Married	0-5 km (walk)	Farmer	English;Tiv	Completed Senior Secondary	₦0-20,000	2	2	6021	Non-reactive	2016-07-31	Yes	June 2017	Negative	NA			9	3	2	0	Yes	2016-08-19
1751	14	25	Female	Married	0-5 km (walk)	Farmer	Tiv;Yoruba	No education	₦0-20,000	4	1	1550	Non-reactive	2016-07-31	Yes	21.05.2016	Negative	NA			4	3	1	0	No	2016-12-15
1752	14	40	Female	Married	0-5 km (walk)	Farmer	Tiv	No education	₦0-20,000	2	4		Non-reactive	2016-07-31	Yes	05.02.2016	Negative	NA			7	5	2	2	No	2016-09-23
1753	13	40	Female	Married	6-10 km (bike)	Farmer	Tiv	No education	₦0-20,000	4	2		Non-reactive	2016-07-31	Yes	March 2016	Negative	NA			5	9	2	4	Yes	2016-09-11
1754	14	20	Female	Married	0-5 km (walk)	Farmer	Tiv	No education	₦0-20,000	8	7	1544	Non-reactive	2016-07-31	Yes	June 2016	Negative	NA			6	4	2	2	Yes	2016-10-07
1755	14	18	Female	Married	0-5 km (walk)	Farmer	English;Tiv	Completed Senior Secondary	₦0-20,000	1	1	3631	Non-reactive	2016-08-14	Yes	June 2016	Negative	NA			9	3	1	1	No	2016-08-19
1756	13	18	Female	Married	0-5 km (walk)	Farmer	Tiv	Completed Primary School	₦0-20,000	2	3	1381	Non-reactive	2016-07-31	Yes	05.02.2016	Negative	NA			7	3	0	2	No	2016-09-11
1757	13	19	Female	Married	0-5 km (walk)	Farmer	Tiv	No education	₦0-20,000	4	2	1329	Non-reactive	2016-07-31	Yes	Dec 2015	Negative	NA			5	2	2	0	No	2016-11-12
1758	14	21	Female	Married	0-5 km (walk)	Farmer	Tiv	Completed Senior Secondary	₦0-20,000	4	0	6284	Non-reactive	2016-08-21	Yes	21.08.2016	Not sure/Don't know	NA			6	1	0	0	Yes	2016-11-10
1759	14	24	Female	Married	0-5 km (walk)	Farmer	Tiv	No education	₦0-20,000	1	3	2000	Non-reactive	2016-08-14	Yes	August 2016	Negative	NA			9	5	2	1	No	2016-08-12
1760	14	20	Female	Married	0-5 km (walk)	Farmer	Tiv	Completed Primary School	₦0-20,000	5	3	1996	Non-reactive	2016-08-14	Yes	08.08.2016	Negative	NA			8	3	0	0	Yes	2016-09-16
1761	13	40	Female	Married	0-5 km (walk)	Farmer	Tiv	No education	₦0-20,000	10	10	1572	Non-reactive	2016-07-31	Yes	2015	Negative	NA			3	8	1	4	No	2016-09-15
1762	14	35	Female	Married	0-5 km (walk)	Applicant	English;Tiv	Completed Senior Secondary	₦0-20,000	6	4		Reactive	2016-08-21	Yes	2014	Positive	Yes			8	5	3	3	No	2016-12-09
1763	13	30	Female	Married	0-5 km (walk)	Farmer	Tiv	No education	₦0-20,000	1	2		Non-reactive	2016-07-31	Yes	05.07.2016	Negative	NA			8	2	2	0	No	2017-02-04
1764	13	20	Female	Married	0-5 km (walk)	Farmer	Tiv	No education	₦0-20,000	8	1		Non-reactive	2016-07-31	Yes	03-05-2016	Negative	NA			2	3	2	0	No	2017-02-04
1765	13	20	Female	Married	6-10 km (bike)	Farmer	Tiv	No education	₦0-20,000	8	1		Non-reactive	2016-08-31	Yes	24-07-2016	Negative	NA			5	0	0	0	Yes	2016-11-09
1766	14	32	Female	Married	0-5 km (walk)	Farmer	Tiv	Completed Primary School	₦0-20,000	2	10	1338	Non-reactive	2016-07-31	Yes	20.5.2016	Negative	NA			9	7	1	6	Yes	2016-08-11
1767	13	20	Female	Married	0-5 km (walk)	Farmer	English;Tiv	Completed Junior Secondary	₦0-20,000	6	2	1571	Non-reactive	2016-07-31	Yes	May 2016	Negative	NA			7	1	0	1	No	2016-09-15
1768	14	19	Female	Married	0-5 km (walk)	Farmer	English;Tiv;Yoruba	Some Post-secondary	₦0-20,000	6	7	107355	Non-reactive	2016-08-21	No	NA	NA	NA			3	0	0	0	No	2017-02-10
1769	13	20	Female	Married	0-5 km (walk)	Farmer	Tiv	Completed Primary School	₦0-20,000	2	4	1633	Non-reactive	2016-07-31	No	NA	NA	NA			6	4	0	3	Yes	2016-09-10
1770	13	22	Female	Married	0-5 km (walk)	Farmer	Tiv	No education	₦0-20,000	6	3	1556	Non-reactive	2016-07-31	Yes	19.07.2016	Negative	NA			3	2	1	0	No	2017-01-06
1771	13	54	Male	Married	0-5 km (walk)	Civil Servant	English;Tiv	Completed Senior Secondary	₦0-20,000	2	0	1691	Non-reactive	2016-07-31	Yes	Dec 2015	Negative	NA	4	1
1772	14	18	Female	Married	0-5 km (walk)	Farmer	Tiv	Completed Junior Secondary	₦0-20,000	5	4		Non-reactive	2016-08-21	No	NA	NA	NA			7	0	0	0	No	2016-10-15
1773	13	30	Female	Married	0-5 km (walk)	Civil Servant	English;Tiv	Completed Post-secondary	₦20,001-50,000	4	13	1563	Non-reactive	2016-07-31	Yes	01.06.2016	Negative	NA			9	5	0	3	Yes	2016-09-22
1774	13	20	Female	Married	0-5 km (walk)	Farmer	Tiv	No education	₦0-20,000	1	2	1328	Non-reactive	2016-07-31	Yes	15.03.2016	Negative	NA			5	0	0	0	No	2016-11-13
1775	13	20	Female	Married	0-5 km (walk)	Farmer	Tiv	Completed Primary School	₦0-20,000	4	6	1677	Non-reactive	2016-07-31	Yes	2015	Negative	NA			8	2	0	1	No	2016-09-16
1776	13	31	Female	Married	0-5 km (walk)	Farmer	English;Tiv	Completed Primary School	₦0-20,000	3	3	1566	Non-reactive	2016-07-31	Yes	01.01.2016	Negative	NA			8	4	1	2	No	2016-08-20
1777	14	30	Female	Married	0-5 km (walk)	Farmer	English;Tiv	Completed Senior Secondary	₦0-20,000	4	12	1383	Non-reactive	2016-07-31	Yes	June 2015	Negative	NA			8	5	2	3	No	2016-08-27
1778	14	20	Female	Married	0-5 km (walk)	Farmer	Tiv	Completed Primary School	₦0-20,000	3	3	1574	Non-reactive	2016-07-31	Yes	21.04.2016	Negative	NA			4	2	0	0	Yes	2016-12-08
1779	14	30	Female	Married	0-5 km (walk)	Farmer	Tiv	No education	₦0-20,000	3	4		Non-reactive	2016-08-21	Yes	April 2016	Negative	NA			9	7	4	2	No	2016-09-09
1780	14	22	Female	Married	0-5 km (walk)	Farmer	Tiv	No education	₦0-20,000	2	4	3611	Non-reactive	2016-07-31	No	NA	NA	NA			8	5	2	2	No	2016-08-13
1781	14	30	Female	Married	0-5 km (walk)	Farmer	Tiv	Completed Primary School	₦0-20,000	3	5		Non-reactive	2016-07-31	Yes	Feb 2016	Negative	NA			6	4	2	1	No	2016-10-20
1782	13	29	Female	Married	0-5 km (walk)	Farmer	Tiv	Completed Post-secondary	₦0-20,000	2	2		Reactive	2016-07-24	Yes	04-03-2007	Positive	Yes			4	4	0	1	Yes	2016-12-03
1783	13	25	Female	Married	0-5 km (walk)	Trader	English;Tiv	Completed Senior Secondary	₦0-20,000	1	3		Non-reactive	2016-07-31	Yes	19.07.2016	Negative	NA			4	1	1	1	Yes	2016-09-17
1784	13	22	Female	Married	0-5 km (walk)	Farmer	English;Tiv	Completed Senior Secondary	₦0-20,000	1	2	1531	Non-reactive	2016-07-31	Yes	22.06.2016	Negative	NA			5	2	1	1	Yes	2016-10-14
1785	13	23	Female	Married	0-5 km (walk)	Farmer	English;Tiv	Completed Senior Secondary	₦0-20,000	9	10	1499	Non-reactive	2016-07-31	Yes	March 2016	Negative	NA			2	1	1	0	No	2017-03-09
1786	14	25	Female	Married	0-5 km (walk)	Farmer	Tiv	Completed Primary School	₦0-20,000	1	2	1552	Non-reactive	2016-07-31	No	NA	NA	NA			8	2	2	0	No	2016-09-01
1787	13	20	Female	Married	0-5 km (walk)	Farmer	Tiv	Completed Post-secondary	₦0-20,000	1	2	1528	Non-reactive	2016-07-31	Yes	Jan 2016	Negative	NA			5	0	0	0	No	2016-11-18
1788	14	18	Female	Married	0-5 km (walk)	Farmer	English;Tiv	Completed Senior Secondary	₦0-20,000	3	7	1575	Non-reactive	2016-07-31	Yes	April 2016	Negative	NA			3	5	0	1	Yes	2017-01-06
1789	14	18	Female	Married	0-5 km (walk)	Farmer	Tiv	Completed Primary School	₦0-20,000	2	0	1568	Non-reactive	2016-07-31	No	NA	NA	NA			4	1	0	0	No	2016-12-15
1790	13	28	Female	Married	0-5 km (walk)	Farmer	Tiv	Completed Junior Secondary	₦0-20,000	2	2	1494	Non-reactive	2016-07-31	Yes	12.4.2016	Negative	NA			6	1	0	0	Yes	2016-11-11
1791	20	15	Female	Single	0-5 km (walk)	Farmer	Tiv	Completed Primary School	₦0-20,000	3	3		Non-reactive	2016-08-14	Yes	15/02/2016	Negative	NA			9	0	0	0	Yes	2016-09-30
1792	20	23	Female	Married	0-5 km (walk)	Trader	English;Tiv	Completed Junior Secondary	₦0-20,000	0	3	1843	Non-reactive	2016-08-14	Yes	10/08/2016	Negative	NA			7	1	0	1	Yes	2016-10-15
1793	20	20	Female	Married	6-10 km (bike)	Farmer	Tiv	Completed Senior Secondary	₦0-20,000	4	2	1972	Non-reactive	2016-08-14	Yes	15/02/2016	Negative	NA			3	1	0	1	No	2017-02-25
1794	20	20	Female	Married	0-5 km (walk)	Farmer	Tiv	No education	₦0-20,000	0	1		Reactive	2016-08-14	Yes	01/01/2016	Negative	NA			7	1	0	1	No	2016-10-15
1795	20	25	Female	Married	0-5 km (walk)	Farmer	English;Tiv	Completed Junior Secondary	₦0-20,000	6	15	1845	Non-reactive	2016-08-14	Yes	4/4/2016	Negative	NA			5	3	1	2	Yes	2016-12-04
1796	20	28	Female	Married	0-5 km (walk)	Farmer	English;Tiv	Completed Junior Secondary	₦0-20,000	4	5		Non-reactive	2016-08-14	Yes	16/7/2016	Negative	NA			9	3	1	1	Yes	2016-08-30
1797	19	52	Male	Married	0-5 km (walk)	Other	English;Tiv	Completed Junior Secondary	₦0-20,000	2	2	1456	Non-reactive	2016-08-14	Yes	15/06/2016	Negative	NA	0	1
1798	19	50	Male	Married	0-5 km (walk)	Farmer	Tiv	No education	₦0-20,000	2	2	1932	Non-reactive	2016-08-14	Yes	15/5/2016	Negative	NA	1	1
1800	20	35	Male	Married	0-5 km (walk)	Farmer	Tiv	Some Post-secondary	Above ₦100,001	6	4	1731	Non-reactive	2016-08-14	Yes	06/06/2016	Negative	NA	3	3
1801	20	20	Male	Married	6-10 km (bike)	Farmer	English;Tiv	Completed Senior Secondary	₦0-20,000	2	0	1713	Non-reactive	2016-08-14	Yes	01/01/2016	Negative	NA	0	0
1802	20	21	Male	Married	0-5 km (walk)	Applicant	Tiv	Completed Senior Secondary	₦0-20,000	3	3	1062	Non-reactive	2016-08-14	Yes	01/08/2016	Negative	NA	0	0
1803	20	61	Male	Married	0-5 km (walk)	Farmer	English;Tiv	Some Post-secondary	₦20,001-50,000	3	5	1442	Non-reactive	2016-08-07	Yes	June 14 2016	Negative	NA	5	2
1804	20	25	Male	Married	6-10 km (bike)	Applicant	English;Tiv	Completed Senior Secondary	₦0-20,000	6	0	1922	Non-reactive	2016-08-14	No	NA	N/A	NA	0	0
1805	20	30	Male	Married	0-5 km (walk)	Other	English;Tiv	Completed Post-secondary	₦50,001-100,000	2	4	1925	Non-reactive	2016-08-14	Yes	16/01/2015	Negative	NA	3	1
1806	20	29	Male	Married	0-5 km (walk)	Farmer	English;Hausa;Tiv	Completed Senior Secondary	₦0-20,000	7	2	1924	Non-reactive	2016-08-14	No	NA	N/A	NA	0	0
1807	20	22	Female	Married	6-10 km (bike)	Farmer	English;Tiv	Completed Junior Secondary	₦0-20,000	7	10		Non-reactive	2016-08-14	Yes	12/5/2016	Negative	NA			9	2	0	1	Yes	2016-09-30
1808	19	18	Female	Married	0-5 km (walk)	Farmer	English;Tiv	Completed Primary School	₦0-20,000	3	10	2233	Non-reactive	2016-08-21	No	NA	N/A	NA			7	1	0	0	Yes	2016-10-20
1809	19	20	Female	Married	0-5 km (walk)	Trader	English;Tiv	Completed Senior Secondary	₦0-20,000	2	2		Non-reactive	2016-08-14	Yes	14/08/2016	Negative	NA			8	1	0	1	Yes	2016-09-15
1810	19	47	Male	Married	0-5 km (walk)	Civil Servant	English;Tiv	Completed Senior Secondary	₦0-20,000	6	9	1846	Non-reactive	2016-08-21	Yes	15/6/2015	Negative	NA	1	1
1811	19	17	Female	Single	6-10 km (bike)	Farmer	English;Tiv	Completed Junior Secondary	₦0-20,000	1	1		Non-reactive	2016-08-14	Yes	05/05/2016	Negative	NA			6	0	0	0	Yes	2016-11-08
1812	19	21	Female	Married	>15km (long ride)	Farmer	English;Tiv	Completed Senior Secondary	₦20,001-50,000	2	1		Non-reactive	2016-08-14	Yes	18/7/2016	Negative	NA			8	1	0	1	Yes	2016-09-10
1814	19	19	Female	Married	6-10 km (bike)	Farmer	English;Tiv	Completed Senior Secondary	₦0-20,000	3	1		Non-reactive	2016-08-14	Yes	08/04/2016	Negative	NA			9	1	1	0	Yes	2016-09-26
1815	19	23	Female	Married	0-5 km (walk)	Farmer	Tiv	Completed Junior Secondary	₦0-20,000	1	3		Non-reactive	2016-08-21	Yes	23/7/2016	Negative	NA			5	3	2	1	Yes	2016-12-16
1816	19	56	Male	Married	0-5 km (walk)	Farmer	English;Hausa;Tiv	Some Post-secondary	₦50,001-100,000	0	0	1872	Non-reactive	2016-08-14	Yes	19/6/2016	Negative	NA	3	3
1817	19	19	Female	Married	6-10 km (bike)	Farmer	English;Tiv	Completed Senior Secondary	₦0-20,000	2	0	1826	Non-reactive	2016-08-14	Yes	15/04/2016	Negative	NA			8	0	0	0	Yes	2016-09-21
1818	19	21	Female	Married	6-10 km (bike)	Farmer	Tiv	Completed Junior Secondary	₦0-20,000	8	8		Non-reactive	2016-08-07	Yes	11/4/2015	Negative	NA			5	2	0	2	No	2016-11-05
1819	19	33	Female	Married	0-5 km (walk)	Farmer	English;Tiv	Completed Post-secondary	₦0-20,000	8	6	1920	Non-reactive	2016-08-07	Yes	28/7/2016	Negative	NA			9	5	2	2	Yes	2016-08-20
1820	19	22	Female	Married	0-5 km (walk)	Farmer	English;Tiv	Completed Primary School	₦0-20,000	5	4		Non-reactive	2016-08-07	No	NA	N/A	NA			8	2	0	2	No	2016-09-15
1822	20	22	Female	Married	0-5 km (walk)	Farmer	English;Tiv	Completed Junior Secondary	₦0-20,000	6	5	1949	Non-reactive	2016-08-14	Yes	01/01/2016	Negative	NA			8	4	1	2	No	2016-09-22
1823	19	32	Male	Married	0-5 km (walk)	Farmer	English;Tiv	Completed Senior Secondary	₦0-20,000	3	1	1863	Reactive	2016-08-14	Yes	1/1/2016	Positive	Yes	0	0
1824	19	42	Male	Married	0-5 km (walk)	Other	English;Hausa;Other;Tiv	Completed Senior Secondary	₦20,001-50,000	4	8	1687	Non-reactive	2016-08-14	Yes	15/8/2016	Negative	NA	5	4
1825	19	25	Male	Married	0-5 km (walk)	Trader	English;Hausa;Tiv	Completed Junior Secondary	₦0-20,000	1	1	1878	Non-reactive	2016-08-14	Yes	11/6/2016	Negative	NA	2	2
1826	19	32	Male	Married	0-5 km (walk)	Civil Servant	English;Tiv	Some Post-secondary	₦0-20,000	12	7	1817	Non-reactive	2016-08-14	Yes	15/7/2016	Negative	NA	0	0
1827	19	39	Male	Married	0-5 km (walk)	Farmer	English;Tiv	Completed Senior Secondary	₦0-20,000	2	4	1453	Non-reactive	2016-08-14	Yes	5/8/2016	Negative	NA	1	3
1828	20	33	Male	Married	0-5 km (walk)	Farmer	English;Tiv	Completed Senior Secondary	₦20,001-50,000	1	2	1431	Non-reactive	2016-08-07	Yes	June 2016	Negative	NA	2	0
1829	19	38	Male	Married	6-10 km (bike)	Farmer	Tiv	Completed Junior Secondary	₦0-20,000	2	5	1962	Reactive	2016-08-21	Yes	28/07/2016	Negative	NA	4	1
1830	19	22	Male	Married	0-5 km (walk)	Farmer	English;Tiv	Completed Junior Secondary	₦0-20,000	5	4	1424	Non-reactive	2016-08-14	No	NA	N/A	NA	0	1
1831	19	48	Male	Married	0-5 km (walk)	Civil Servant	English;Tiv	Some Post-secondary	₦50,001-100,000	2	7	1440	Reactive	2016-08-14	Yes	15/4/2016	Negative	NA	2	4
1832	19	23	Male	Married	0-5 km (walk)	Farmer	English;Tiv	Completed Junior Secondary	₦0-20,000	2	0	1418	Non-reactive	2016-08-14	No	N/A	N/A	NA	0	0
1833	19	27	Male	Married	0-5 km (walk)	Farmer	English;Tiv	Completed Senior Secondary	₦0-20,000	1	1	1447	Non-reactive	2016-08-14	Yes	5/8/2016	Negative	NA	0	1
1834	19	38	Male	Married	0-5 km (walk)	Civil Servant	English;Tiv	Completed Post-secondary	₦50,001-100,000	3	2	1953	Non-reactive	2016-08-21	Yes	6/7/2016	Negative	NA	0	2
1836	20	26	Male	Married	6-10 km (bike)	Farmer	English;Tiv	Some Post-secondary	₦0-20,000	6	2	1936	Non-reactive	2016-08-14	Yes	15/06/2016	Negative	NA	0	0
1837	20	25	Male	Married	0-5 km (walk)	Trader	English;Tiv	Completed Primary School	₦0-20,000	6	8	1702	Non-reactive	2016-08-14	Yes	28/6/2016	Negative	NA	2	3
1838	20	27	Male	Married	0-5 km (walk)	Farmer	English;Tiv	Completed Senior Secondary	₦0-20,000	0	0	1701	Non-reactive	2016-08-14	Yes	20/6/2016	Negative	NA	0	0
1839	19	23	Male	Married	0-5 km (walk)	Other	English;Tiv;Yoruba	Completed Primary School	₦0-20,000	4	6	1417	Non-reactive	2016-08-14	No	NA	N/A	NA	1	0
1840	20	58	Male	Married	0-5 km (walk)	Farmer	English;Hausa;Tiv	Completed Primary School	₦0-20,000	7	3	1414	Reactive	2016-08-07	Yes	15/6/2009	Positive	Yes	6	1
1841	20	35	Male	Married	0-5 km (walk)	Farmer	Tiv	No education	₦0-20,000	7	4	1857	Non-reactive	2016-08-14	Yes	11/6/2016	Negative	NA	2	1
1842	20	35	Male	Married	0-5 km (walk)	Farmer	English;Tiv	Some Post-secondary	₦0-20,000	1	0	1954	Non-reactive	2016-08-14	Yes	16/6/2016	Negative	NA	1	1
1843	20	25	Male	Married	0-5 km (walk)	Trader	English;Hausa;Tiv	Completed Senior Secondary	₦20,001-50,000	2	4	1792	Non-reactive	2016-08-14	Yes	22/05/2016	Negative	NA	0	1
1844	20	34	Male	Married	0-5 km (walk)	Applicant	English;Tiv;Yoruba	Completed Senior Secondary	₦20,001-50,000	4	2	1952	Non-reactive	2016-08-14	Yes	30/02/2016	Negative	NA	1	1
1845	20	52	Male	Married	0-5 km (walk)	Farmer	English;Tiv	Some Post-secondary	₦0-20,000	6	15	1795	Reactive	2016-08-14	Yes	01/03/2016	Negative	NA	1	2
1846	19	22	Female	Married	0-5 km (walk)	Farmer	Tiv	Completed Primary School	₦0-20,000	6	9	1810	Non-reactive	2016-08-21	Yes	13/8/2016	Negative	NA			7	2	1	1	Yes	2016-10-15
1847	19	35	Male	Married	0-5 km (walk)	Farmer	English;Tiv	Completed Senior Secondary	₦20,001-50,000	0	0	1730	Non-reactive	2016-08-14	Yes	10/2/2015	Negative	NA	0	2
1848	19	30	Male	Married	0-5 km (walk)	Farmer;Trader	English;Tiv	Completed Primary School	₦0-20,000	2	2	1890	Non-reactive	2016-08-14	Yes	15/3/2016	Negative	NA	1	1
1849	19	90	Male	Married	6-10 km (bike)	Farmer	Tiv	No education	Above ₦100,001	2	10	1409	Non-reactive	2016-08-14	Yes	01/01/2016	Negative	NA	3	5
1850	19	47	Male	Married	0-5 km (walk)	Farmer	Tiv	Completed Primary School	₦0-20,000	2	4	1720	Non-reactive	2016-08-21	Yes	05/07/2014	Negative	NA	3	2
1851	19	26	Male	Married	0-5 km (walk)	Farmer	English;Tiv	Completed Senior Secondary	₦0-20,000	1	1	1451	Non-reactive	2016-08-14	Yes	18/7/2016	Negative	NA	1	1
1852	20	23	Female	Married	0-5 km (walk)	Farmer	Tiv	Completed Senior Secondary	₦0-20,000	4	2		Non-reactive	2016-08-14	Yes	01/7/2016	Negative	NA			9	0	0	0	Yes	2016-08-30
1853	19	20	Female	Married	0-5 km (walk)	Farmer	English;Tiv	Completed Junior Secondary	₦0-20,000	2	2		Non-reactive	2016-08-21	Yes	15/01/2016	Negative	NA			7	1	1	0	Yes	2016-08-09
1854	19	25	Female	Married	0-5 km (walk)	Trader	English;Tiv	Completed Senior Secondary	₦0-20,000	7	15		Non-reactive	2016-08-21	No	NA	N/A	NA			6	3	1	2	Yes	2016-11-22
1855	19	21	Female	Married	11-15 km (short ride)	Farmer	English;Tiv	Completed Senior Secondary	₦0-20,000	4	1		Non-reactive	2016-08-14	Yes	20/5/2016	Negative	NA			7	1	0	0	Yes	2016-10-10
1856	19	18	Female	Married	6-10 km (bike)	Farmer	English;Tiv	Completed Senior Secondary	₦0-20,000	2	3		Non-reactive	2016-08-14	Yes	3/7/2016	Negative	NA			5	1	0	0	Yes	2016-12-26
1857	20	22	Female	Married	0-5 km (walk)	Farmer	Tiv	Completed Primary School	₦0-20,000	7	4	1841	Non-reactive	2016-08-14	No	NA	N/A	NA			7	5	2	0	No	2016-10-04
1858	45	20	Female	Married	0-5 km (walk)	Farmer	Tiv	Completed Primary School	₦0-20,000	1	1		Non-reactive	2016-08-21	Yes	2016-08-01	Negative	N/A			4	1	1	0	No	2017-04-01
1859	19	29	Female	Married	0-5 km (walk)	Applicant	English;Tiv	Completed Post-secondary	₦0-20,000	9	2		Non-reactive	2016-08-07	Yes	6/6/2016	Negative	NA			8	3	1	0	Yes	2016-09-15
1860	20	20	Female	Married	0-5 km (walk)	Farmer	English;Tiv	Completed Senior Secondary	₦0-20,000	6	2		Non-reactive	2016-08-14	Yes	20/5/2016	Negative	NA			2	2	1	1	Yes	2017-02-15
1861	19	20	Female	Married	6-10 km (bike)	Farmer	English;Tiv	Completed Primary School	₦0-20,000	8	1		Non-reactive	2016-08-14	Yes	14/3/2016	Negative	NA			6	2	1	1	No	2016-11-15
1862	20	28	Female	Married	0-5 km (walk)	Farmer	Tiv	Completed Primary School	₦0-20,000	5	3	2482	Non-reactive	2016-08-28	Yes	1/6/2016	Negative	NA			4	5	2	3	Yes	2017-01-05
1863	19	21	Female	Married	0-5 km (walk)	Farmer	Tiv	Completed Junior Secondary	₦0-20,000	3	1	1823	Non-reactive	2016-08-14	Yes	10/03/2015	Negative	NA			3	0	0	0	Yes	2017-02-15
1864	20	28	Female	Widowed	0-5 km (walk)	Farmer	English;Tiv	Completed Junior Secondary	₦0-20,000	3	4		Non-reactive	2016-08-28	Yes	15/5/2016	Negative	NA			4	2	1	1	No	2017-01-10
1865	38	23	Female	Married	0-5 km (walk)	Farmer	Tiv	Completed Primary School	₦0-20,000	4	0		Non-reactive	2016-08-14	Yes	July, 2016	Negative	N/A			5	0	0	0	Yes	2017-01-20
1866	23	20	Female	Married	0-5 km (walk)	Farmer	Tiv	Completed Junior Secondary	₦20,001-50,000	2	1		Non-reactive	2016-08-28	Yes	8/15/2016	Negative	N/A			7	3	1	1	Yes	2016-08-22
1867	38	23	Female	Married	6-10 km (bike)	Farmer	English;Tiv	Completed Junior Secondary	₦0-20,000	12	8		Non-reactive	2016-08-14	Yes	2015	Negative	N/A			6	5	1	3	Yes	2016-12-20
1868	20	20	Female	Married	0-5 km (walk)	Farmer	Tiv	Completed Primary School	₦0-20,000	2	3	3470	Non-reactive	2016-10-16	Yes	15/10/2016	Negative	NA			3	2	0	2	No	2017-04-15
1869	38	31	Female	Married	0-5 km (walk)	Farmer;Trader	English;Tiv	Completed Primary School	₦0-20,000	1	6		Non-reactive	2016-08-14	No	N/A	N/A	N/A			6	6	5	1	No	2016-10-15
1870	19	20	Female	Married	0-5 km (walk)	Farmer	English;Tiv	Completed Junior Secondary	₦0-20,000	2	1	1367	Non-reactive	2016-08-14	Yes	14/4/2016	Negative	NA			4	1	1	0	Yes	2017-01-02
1871	38	21	Female	Married	0-5 km (walk)	Trader	English	Completed Senior Secondary	₦0-20,000	2	0		Non-reactive	2016-08-14	Yes	April, 2016	Negative	N/A			9	1	1	0	Yes	2016-08-15
1872	19	22	Female	Married	0-5 km (walk)	Farmer	English;Tiv	Completed Primary School	₦0-20,000	0	0	1816	Non-reactive	2016-08-14	Yes	19/8/2016	Negative	NA			7	1	1	0	Yes	2016-10-15
1873	38	22	Female	Married	0-5 km (walk)	Farmer	English;Tiv	Completed Primary School	₦0-20,000	2	1		Non-reactive	2016-08-14	Yes	June, 2016	Negative	N/A			8	1	0	1	Yes	2016-09-15
1874	19	20	Female	Married	0-5 km (walk)	Farmer	English;Hausa;Tiv	No education	₦0-20,000	3	5	1565	Reactive	2016-08-14	Yes	10/7/2016	Negative	NA			8	1	1	0	No	2016-09-15
1875	19	19	Female	Married	6-10 km (bike)	Farmer	English;Tiv	Completed Junior Secondary	₦0-20,000	2	4	2236	Non-reactive	2016-08-21	Yes	7/8/2016	Negative	NA			8	4	4	0	Yes	2016-09-12
1876	19	20	Female	Married	>15km (long ride)	Farmer	English;Tiv	Completed Junior Secondary	₦0-20,000	7	3		Non-reactive	2016-08-21	Yes	17/10 2015	Negative	NA			6	1	0	1	Yes	2016-11-30
1877	19	19	Female	Married	6-10 km (bike)	Farmer	English;Tiv	Completed Senior Secondary	₦0-20,000	5	4		Non-reactive	2016-08-14	Yes	15/12/2015	Negative	NA			3	0	0	0	Yes	2017-02-15
1878	19	18	Female	Married	6-10 km (bike)	Farmer	Tiv	Completed Primary School	₦0-20,000	2	7	1825	Non-reactive	2016-08-14	Yes	15/6/2016	Negative	NA			8	2	0	1	Yes	2016-09-15
1879	19	19	Female	Married	0-5 km (walk)	Farmer	Tiv	Completed Primary School	₦0-20,000	4	6	1964	Non-reactive	2016-08-21	Yes	12/8/2016	Negative	NA			8	2	1	1	Yes	2016-09-15
1880	19	28	Female	Married	0-5 km (walk)	Farmer;Trader	English;Tiv	Completed Junior Secondary	₦0-20,000	2	4		Non-reactive	2016-08-14	Yes	15/8/2016	Negative	NA			9	3	1	2	Yes	2016-11-15
1881	19	38	Female	Married	6-10 km (bike)	Farmer	Tiv	No education	₦0-20,000	3	6		Non-reactive	2016-08-21	Yes	15/6/2013	Negative	NA			9	10	7	3	No	2016-08-30
1882	19	25	Female	Married	0-5 km (walk)	Farmer	English;Hausa;Tiv	Completed Junior Secondary	₦0-20,000	2	2		Non-reactive	2016-08-14	Yes	17/6/2016	Negative	NA			9	2	1	1	Yes	2016-08-29
1883	19	20	Female	Married	0-5 km (walk)	Farmer	English;Tiv	Completed Junior Secondary	₦0-20,000	2	1		Non-reactive	2016-08-14	Yes	15/07/2016	Negative	NA			7	1	0	1	Yes	2016-10-15
1885	19	21	Female	Married	0-5 km (walk)	Trader	English;Tiv	Completed Junior Secondary	₦0-20,000	9	6		Non-reactive	2016-08-14	Yes	2/4/2016	Negative	NA			2	1	0	1	Yes	2016-11-17
1886	19	25	Female	Married	0-5 km (walk)	Farmer	English;Tiv	Completed Primary School	₦0-20,000	2	4	1481	Non-reactive	2016-08-14	Yes	11/08/2016	Negative	NA			5	5	0	4	No	2016-12-12
1887	19	20	Female	Married	0-5 km (walk)	Farmer	English;Tiv	Completed Junior Secondary	₦0-20,000	1	1	1547	Non-reactive	2016-08-14	Yes	25/5/2016	Negative	NA			5	1	0	0	Yes	2016-12-15
1888	19	20	Female	Married	6-10 km (bike)	Farmer	Tiv	Completed Junior Secondary	₦0-20,000	2	0		Non-reactive	2016-08-21	Yes	22/07/2016	Negative	NA			5	0	0	0	Yes	2016-12-29
1889	20	16	Female	Married	6-10 km (bike)	Farmer	English;Tiv	Completed Primary School	₦0-20,000	0	1		Non-reactive	2016-08-14	Yes	01/01/2015	Negative	NA			3	2	1	0	No	2017-02-14
1890	19	21	Female	Married	6-10 km (bike)	Farmer	Tiv	Completed Primary School	₦20,001-50,000	2	2	1848	Non-reactive	2016-08-14	Yes	15/6/2016	Negative	NA			8	3	2	1	No	2016-08-26
1891	19	28	Female	Married	0-5 km (walk)	Farmer	English;Tiv	Completed Primary School	₦0-20,000	4	3		Non-reactive	2016-08-07	Yes	15/6/2016	Negative	NA			7	2	1	1	Yes	2016-10-15
1892	19	19	Female	Married	0-5 km (walk)	Farmer	English;Tiv	Completed Senior Secondary	₦0-20,000	7	12	1916	Non-reactive	2016-08-07	Yes	6/6/2016	Negative	NA			6	1	0	1	Yes	2016-11-15
1893	19	23	Female	Married	0-5 km (walk)	Farmer	Tiv	Completed Primary School	₦0-20,000	20	5		Non-reactive	2016-08-07	Yes	15/6/2015	Negative	NA			2	4	2	2	No	2017-03-15
1894	19	26	Female	Married	0-5 km (walk)	Farmer	English;Tiv	Completed Post-secondary	₦0-20,000	2	3		Non-reactive	2016-08-21	Yes	4/8/2016	Negative	NA			8	3	1	1	Yes	2016-08-09
1895	19	40	Female	Married	0-5 km (walk)	Farmer	Tiv	No education	₦0-20,000	4	7		Non-reactive	2016-08-07	Yes	3/3/2016	Negative	NA			9	8	6	1	No	2016-09-09
1896	19	20	Female	Married	0-5 km (walk)	Farmer	Tiv	Completed Primary School	₦0-20,000	2	2	1971	Non-reactive	2016-08-07	Yes	2/2/2016	Negative	NA			6	2	0	1	Yes	2016-11-11
1897	19	24	Female	Married	0-5 km (walk)	Farmer	Tiv	Completed Primary School	₦0-20,000	2	4		Non-reactive	2016-08-07	Yes	4/4/2016	Negative	NA			8	4	1	3	No	2016-09-09
1898	19	18	Female	Married	0-5 km (walk)	Farmer	English;Hausa;Tiv	Completed Junior Secondary	₦0-20,000	4	2		Non-reactive	2016-08-07	Yes	15/6/2016	Negative	NA			7	1	0	1	Yes	2016-10-15
1899	19	22	Female	Married	0-5 km (walk)	Trader	English;Tiv	Completed Junior Secondary	₦0-20,000	6	2		Non-reactive	2016-08-07	Yes	15/3/2016	Negative	NA			9	1	1	0	Yes	2016-08-15
1900	19	23	Female	Married	0-5 km (walk)	Farmer	English;Tiv	Completed Senior Secondary	₦0-20,000	4	6	1917	Non-reactive	2016-08-07	No	NA	N/A	NA			5	0	0	0	Yes	2016-12-15
1901	38	31	Female	Married	6-10 km (bike)	Farmer	Tiv	Completed Primary School	₦0-20,000	6	5		Non-reactive	2016-08-14	Yes	June, 2016	Negative	N/A			8	6	4	1	Yes	2016-09-15
1902	19	40	Male	Married	0-5 km (walk)	Farmer	English;Tiv	Completed Senior Secondary	₦0-20,000	0	3	1732	Non-reactive	2016-08-14	Yes	15/6/2014	Negative	NA	2	1
1903	19	30	Male	Married	0-5 km (walk)	Farmer	English;Tiv	Completed Senior Secondary	₦0-20,000	2	3	1413	Non-reactive	2016-08-14	Yes	15/01/2016	Negative	NA	1	2
1904	19	25	Male	Married	0-5 km (walk)	Trader	English;Tiv	Completed Junior Secondary	₦0-20,000	2	2	1721	Non-reactive	2016-08-14	Yes	12/6/2016	Negative	NA	0	2
1906	20	29	Male	Married	0-5 km (walk)	Trader	English;Tiv	Completed Senior Secondary	₦0-20,000	0	0	1602	Non-reactive	2016-08-07	No	NA	N/A	NA	0	0
1907	19	25	Female	Married	>15km (long ride)	Farmer	Tiv	Completed Primary School	₦0-20,000	2	4		Reactive	2016-08-14	Yes	15/7/2016	Positive	Yes			5	4	1	3	Yes	2016-12-15
1908	19	25	Female	Married	0-5 km (walk)	Farmer	Tiv	No education	₦0-20,000	3	7	1966	Non-reactive	2016-08-21	No	NA	N/A	NA			8	0	0	0	No	2016-09-26
1909	19	20	Female	Married	0-5 km (walk)	Farmer	English;Tiv	Completed Junior Secondary	₦0-20,000	2	3		Reactive	2016-08-14	Yes	2/3/2016	Negative	NA			9	0	0	0	Yes	2016-08-30
1911	19	20	Female	Married	0-5 km (walk)	Farmer	Tiv	Completed Junior Secondary	₦0-20,000	2	4	2239	Non-reactive	2016-08-21	Yes	7/8/2016	Negative	NA			6	4	2	2	Yes	2016-11-15
1912	19	24	Female	Married	0-5 km (walk)	Farmer	Tiv	Completed Junior Secondary	₦0-20,000	2	2	115305	Non-reactive	2016-08-21	Yes	29/07/2016	Negative	NA			2	2	2	0	Yes	2017-03-15
1913	20	32	Female	Widowed	6-10 km (bike)	Trader	English;Tiv	Completed Senior Secondary	₦20,001-50,000	0	0		Reactive	2016-08-28	Yes	1/4/2016	Positive	Yes			7	2	2	0	Yes	2016-11-15
1914	19	21	Female	Married	0-5 km (walk)	Farmer	English;Tiv	Completed Senior Secondary	₦0-20,000	2	3	2238	Non-reactive	2016-08-21	Yes	6/5/2016	Negative	NA			6	3	2	1	No	2016-11-10
1915	20	20	Female	Married	0-5 km (walk)	Applicant	English;Tiv	Completed Junior Secondary	₦0-20,000	6	7		Non-reactive	2016-08-28	Yes	2/6/2016	Negative	NA			8	1	0	1	Yes	2016-09-08
1916	19	30	Male	Married	0-5 km (walk)	Farmer	English;Tiv	Completed Senior Secondary	₦0-20,000	8	9	1892	Non-reactive	2016-08-07	Yes	15/7/2016	Negative	NA	0	1
1917	19	28	Male	Married	0-5 km (walk)	Other	English;Tiv	Completed Senior Secondary	₦0-20,000	4	6	1900	Non-reactive	2016-08-07	Yes	15/6/2016	Negative	NA	0	0
1918	20	32	Male	Married	0-5 km (walk)	Civil Servant	English;Tiv	Some Post-secondary	₦50,001-100,000	1	0	1934	Non-reactive	2016-08-14	Yes	15/04/2016	Negative	NA	0	0
1919	19	39	Male	Married	0-5 km (walk)	Civil Servant	English;Tiv	Completed Post-secondary	₦50,001-100,000	5	8	1938	Non-reactive	2016-08-07	Yes	15/6/2016	Negative	NA	4	6
1920	19	50	Male	Married	0-5 km (walk)	Civil Servant	English;Tiv	Completed Post-secondary	Above ₦100,001	8	6	1819	Non-reactive	2016-08-07	Yes	15/7/2015	Negative	NA	6	3
1921	19	44	Female	Married	11-15 km (short ride)	Farmer	English;Tiv	Completed Junior Secondary	₦0-20,000	6	6		Non-reactive	2016-08-14	Yes	2/8/2016	Negative	NA			8	0	0	0	Yes	2016-09-30
1922	19	24	Female	Married	6-10 km (bike)	Farmer	English;Tiv	Completed Primary School	₦0-20,000	12	5	1804	Non-reactive	2016-08-14	Yes	15/4/2016	Negative	NA			8	4	1	0	Yes	2016-10-30
1923	20	16	Female	Married	6-10 km (bike)	Farmer	Tiv	Completed Primary School	₦0-20,000	0	0	1804	Non-reactive	2016-08-14	Yes	01/01/2016	Negative	NA			4	0	0	0	Yes	2017-01-15
1924	20	19	Female	Married	0-5 km (walk)	Farmer	Tiv	Completed Primary School	₦0-20,000	7	2	1806	Reactive	2016-08-14	No	N/A	N/A	NA			4	0	0	0	No	2017-01-15
1925	20	28	Female	Married	0-5 km (walk)	Farmer	English;Tiv	Some Post-secondary	₦0-20,000	1	3	1805	Non-reactive	2016-08-14	Yes	06/06/2016	Negative	NA			9	4	3	1	No	2016-08-30
1926	26	22	Female	Married	6-10 km (bike)	Farmer	English;Tiv	Completed Junior Secondary	₦0-20,000	6	7	2222	Non-reactive	2016-08-21	Yes	9/8/2016	Negative	N/A			8	0	0	0	Yes	2016-09-01
1927	20	37	Female	Married	0-5 km (walk)	Farmer	Tiv	No education	₦0-20,000	1	7		Non-reactive	2016-08-28	Yes	1/7/2016	Negative	NA			8	8	2	4	No	2016-09-30
1928	19	20	Female	Married	0-5 km (walk)	Trader	English;Hausa;Tiv	Completed Junior Secondary	₦0-20,000	4	5		Non-reactive	2016-08-21	Yes	06/08/2016	Negative	NA			7	4	1	3	Yes	2016-10-18
1929	19	18	Female	Married	6-10 km (bike)	Farmer	English;Tiv	Completed Primary School	₦0-20,000	2	4	2231	Non-reactive	2016-08-21	Yes	12/3/2016	Negative	NA			7	0	0	0	Yes	2016-10-20
1930	19	23	Female	Married	>15km (long ride)	Farmer	Tiv	Completed Junior Secondary	₦0-20,000	2	2		Non-reactive	2016-08-21	Yes	22/7/2016	Negative	NA			7	2	2	0	Yes	2016-10-30
1931	19	29	Female	Married	>15km (long ride)	Farmer	Tiv	Completed Primary School	₦0-20,000	2	5		Non-reactive	2016-08-21	Yes	8/7/2016	Negative	NA			3	2	1	1	Yes	2016-10-15
1932	19	20	Female	Married	0-5 km (walk)	Farmer	English;Tiv	Completed Junior Secondary	₦0-20,000	2	0	1798	Non-reactive	2016-08-14	Yes	15/8/2016	Negative	NA			7	1	0	1	No	2016-09-15
1933	19	27	Female	Married	0-5 km (walk)	Farmer;Trader	English;Tiv	Completed Junior Secondary	₦0-20,000	3	4	1567	Non-reactive	2016-08-14	No	NA	N/A	NA			8	3	1	2	Yes	2016-10-15
1934	20	28	Female	Married	0-5 km (walk)	Farmer	Tiv	Completed Senior Secondary	₦0-20,000	1	0	1918	Non-reactive	2016-08-14	Yes	15/07/2016	Negative	NA			9	1	0	0	Yes	2016-08-28
1935	20	26	Female	Married	0-5 km (walk)	Farmer	Tiv	Completed Primary School	₦0-20,000	0	4	1968	Non-reactive	2016-08-14	Yes	01/01/2016	Negative	NA			3	4	0	4	No	2017-02-15
1936	20	20	Female	Married	6-10 km (bike)	Farmer	English;Tiv	Completed Senior Secondary	₦0-20,000	6	2	1836	Non-reactive	2016-08-14	Yes	15/08/2016	Negative	NA			6	1	0	0	Yes	2016-10-03
1937	19	40	Male	Married	0-5 km (walk)	Farmer;Trader	English;Hausa;Tiv	Completed Senior Secondary	₦0-20,000	5	0	1429	Non-reactive	2016-08-14	Yes	02/03/2016	Negative	NA	0	1
1938	19	25	Female	Married	0-5 km (walk)	Trader	English;Tiv	Completed Senior Secondary	₦0-20,000	5	8	1919	Non-reactive	2016-08-07	Yes	2/6/2016	Negative	NA			9	5	1	2	Yes	2016-09-30
1939	19	19	Female	Married	0-5 km (walk)	Farmer	English;Tiv	Completed Junior Secondary	₦0-20,000	5	1		Non-reactive	2016-08-07	Yes	15/4/2016	Negative	NA			7	0	0	0	Yes	2016-10-15
1940	38	33	Female	Married	0-5 km (walk)	Trader	English;Tiv	Completed Senior Secondary	₦0-20,000	2	4		Non-reactive	2016-08-14	Yes	2015	Negative	N/A			6	4	1	3	Yes	2016-11-15
1941	38	32	Female	Married	0-5 km (walk)	Trader	English;Tiv	Completed Senior Secondary	₦20,001-50,000	2	4		Non-reactive	2016-08-14	Yes	August, 2016	Negative	N/A			8	4	1	3	Yes	2016-09-15
1942	38	21	Female	Married	6-10 km (bike)	Farmer	English;Tiv	Completed Junior Secondary	₦0-20,000	1	0		Non-reactive	2016-08-14	Yes	August, 2016	Negative	N/A			8	0	0	0	Yes	2016-09-15
1943	38	21	Female	Married	6-10 km (bike)	Farmer	Tiv	No education	₦0-20,000	3	0	1345	Non-reactive	2016-08-14	Yes	12th January, 2016	Negative	N/A			7	0	0	0	No	2016-10-15
1944	38	22	Female	Married	0-5 km (walk)	Farmer	Tiv	No education	₦0-20,000	4	0		Non-reactive	2016-08-14	Yes	July, 2016	Negative	N/A			8	0	0	0	No	2016-09-15
1945	38	20	Female	Married	0-5 km (walk)	Farmer	English;Tiv	Completed Junior Secondary	₦0-20,000	2	1	1341	Non-reactive	2016-08-14	Yes	April, 2016	Negative	N/A			3	1	0	1	No	2017-01-15
1946	19	22	Female	Married	0-5 km (walk)	Trader	English;Tiv	Completed Senior Secondary	₦0-20,000	2	2		Non-reactive	2016-08-07	Yes	3/8/2016	Negative	NA			8	2	1	1	Yes	2016-09-15
1947	20	40	Male	Married	0-5 km (walk)	Farmer	English;Tiv	Completed Junior Secondary	₦0-20,000	6	40	1468	Non-reactive	2016-08-14	Yes	16/04/2016	Negative	NA	2	5
1948	20	19	Female	Married	0-5 km (walk)	Trader	English;Tiv	Completed Senior Secondary	₦0-20,000	5	4		Non-reactive	2016-08-14	Yes	15/07/2016	Negative	NA			8	1	1	0	Yes	2016-10-15
1949	20	32	Male	Married	0-5 km (walk)	Farmer	Tiv	Completed Senior Secondary	₦0-20,000	8	10	1822	Non-reactive	2016-08-14	Yes	06/06/2016	Negative	NA	1	2
1950	20	21	Male	Married	6-10 km (bike)	Farmer	English;Tiv	Completed Senior Secondary	₦0-20,000	0	0	1956	Non-reactive	2016-08-14	Yes	15/07/2016	Negative	NA	0	0
1951	20	33	Male	Married	0-5 km (walk)	Farmer	Hausa;Other;Tiv	Completed Junior Secondary	₦0-20,000	6	40	1443	Non-reactive	2016-08-14	No	N/A	N/A	NA	1	0
1952	20	27	Female	Married	0-5 km (walk)	Farmer	English;Hausa;Tiv;Yoruba	Completed Junior Secondary	₦20,001-50,000	4	2	1844	Non-reactive	2016-08-14	Yes	15/02/2016	Negative	NA			8	2	1	1	Yes	2016-09-15
1953	19	26	Female	Married	0-5 km (walk)	Applicant	English;Tiv	Completed Post-secondary	₦0-20,000	3	2	1834	Non-reactive	2016-08-14	Yes	6/7/2016	Negative	NA			3	2	0	2	Yes	2017-02-15
1954	20	25	Female	Married	0-5 km (walk)	Farmer	English;Tiv	Some Post-secondary	₦0-20,000	1	2	1842	Non-reactive	2016-08-14	Yes	4/8/2016	Negative	NA			9	2	1	1	Yes	2016-08-15
1955	20	22	Female	Married	6-10 km (bike)	Farmer	English;Tiv	Completed Senior Secondary	₦0-20,000	0	2	1970	Non-reactive	2016-08-14	No	NA	N/A	NA			1	2	2	0	Yes	2017-04-24
1956	20	18	Female	Married	6-10 km (bike)	Applicant;Farmer	English;Tiv	Completed Junior Secondary	₦0-20,000	0	0	1950	Non-reactive	2016-11-27	No	NA	N/A	NA			8	0	0	0	No	2016-09-15
1957	20	17	Female	Married	0-5 km (walk)	Farmer	Tiv	Completed Primary School	₦0-20,000	4	3	1969	Non-reactive	2016-08-14	No	NA	N/A	NA			8	0	0	0	No	2017-07-05
1958	20	25	Female	Married	0-5 km (walk)	Trader	English;Igbo	Completed Junior Secondary	₦0-20,000	1	0		Non-reactive	2016-08-14	Yes	5/8/2016	Negative	NA			8	0	0	0	Yes	2016-09-30
1959	20	28	Female	Married	0-5 km (walk)	Farmer	English;Hausa;Igbo;Tiv	Completed Senior Secondary	₦0-20,000	4	5		Non-reactive	2016-08-14	Yes	10/12/2016	Negative	NA			9	3	2	1	No	2016-08-31
1960	20	30	Female	Married	0-5 km (walk)	Farmer	English;Tiv	Completed Junior Secondary	₦0-20,000	5	6		Non-reactive	2016-08-14	Yes	16/4/2016	Negative	NA			7	6	1	5	Yes	2016-10-15
1961	19	20	Female	Married	0-5 km (walk)	Farmer	Tiv	Completed Junior Secondary	₦0-20,000	2	2	2241	Non-reactive	2016-08-21	Yes	15/4/2016	Negative	NA			8	3	0	3	No	2016-09-24
1962	19	20	Female	Married	>15km (long ride)	Farmer	Tiv	Completed Primary School	₦0-20,000	2	5	1829	Non-reactive	2016-08-21	Yes	03/08/2016	Negative	NA			9	5	4	1	Yes	2016-08-23
1963	19	18	Female	Married	6-10 km (bike)	Farmer	Tiv	No education	₦0-20,000	3	2	2240	Non-reactive	2016-08-21	Yes	5/3/2016	Negative	NA			6	0	0	0	No	2016-11-22
1964	19	22	Male	Married	0-5 km (walk)	Farmer	Tiv	Completed Primary School	₦0-20,000	4	6	1879	Non-reactive	2016-08-21	Yes	12/08/2016	Negative	NA	0	0
1965	13	40	Male	Married	0-5 km (walk)	Farmer	Tiv	No education	₦0-20,000	4	3	5200	Non-reactive	2016-09-25	No	NA	NA	NA	3	2
1966	19	43	Male	Married	0-5 km (walk)	Farmer	English;Hausa;Tiv	Completed Primary School	₦0-20,000	3	7	1908	Non-reactive	2016-08-21	No	NA	N/A	NA	0	0
1967	20	40	Male	Married	0-5 km (walk)	Farmer	Tiv	Some Post-secondary	₦0-20,000	4	3	1589	Non-reactive	2016-08-14	No	NA	N/A	NA	7	5
1968	20	62	Male	Married	0-5 km (walk)	Farmer	English;Tiv	Completed Primary School	₦0-20,000	0	4	1935	Non-reactive	2016-08-14	Yes	01/01/2016	Negative	NA	0	4
1969	20	26	Male	Married	0-5 km (walk)	Trader	English;Tiv	Completed Senior Secondary	₦0-20,000	4	3	1957	Non-reactive	2016-08-14	Yes	16/07/2016	Negative	NA	0	0
1970	20	27	Male	Married	6-10 km (bike)	Farmer	English;Tiv	Completed Junior Secondary	₦0-20,000	0	2	1955	Non-reactive	2016-08-14	Yes	01/01/2015	Negative	NA	2	0
1971	19	67	Male	Married	0-5 km (walk)	Farmer	English;Tiv	Completed Primary School	₦0-20,000	7	2	1896	Non-reactive	2016-08-07	No	NA	N/A	NA	2	6
1972	20	30	Male	Married	6-10 km (bike)	Farmer	English;Tiv	Completed Senior Secondary	₦0-20,000	4	2	1793	Non-reactive	2016-08-14	Yes	06/02/2016	Negative	NA	0	1
1973	20	25	Male	Married	0-5 km (walk)	Farmer	English;Tiv	Completed Senior Secondary	₦0-20,000	5	5	1070	Non-reactive	2016-08-14	Yes	15/5/2016	Negative	NA	1	2
1974	14	21	Male	Married	6-10 km (bike)	Farmer	English;Tiv	Completed Primary School	₦20,001-50,000	1	0	2131	Non-reactive	2016-08-21	No	NA	NA	NA	0	0
1975	20	35	Male	Married	0-5 km (walk)	Farmer	English;Tiv	Completed Junior Secondary	₦0-20,000	20	35	1435	Non-reactive	2016-08-14	Yes	01/01/2016	Negative	NA	0	2
1976	14	24	Male	Married	0-5 km (walk)	Farmer	Tiv	Completed Primary School	₦20,001-50,000	4	6	2024	Non-reactive	2016-08-21	No	NA	NA	NA	3	2
1977	14	29	Male	Married	6-10 km (bike)	Applicant	English;Tiv	Completed Post-secondary	₦20,001-50,000	15	6	2021	Non-reactive	2016-08-21	Yes	2015	Negative	NA	2	1
1978	14	40	Male	Married	6-10 km (bike)	Farmer	English;Tiv	Completed Primary School	₦20,001-50,000	8	6	5203	Non-reactive	2016-09-11	Yes	10.07.2016	Negative	NA	1	5
1979	14	29	Male	Married	0-5 km (walk)	Trader	English;Igbo	Some Post-secondary	₦0-20,000	4	1	2401	Non-reactive	2016-08-28	Yes	2015	Negative	NA	1	2
1980	13	39	Male	Married	0-5 km (walk)	Civil Servant	Tiv	Completed Senior Secondary	₦0-20,000	1	3	5197	Non-reactive	2016-09-25	Yes	15.07.2016	Negative	NA	1	2
1981	14	23	Male	Married	11-15 km (short ride)	Farmer	Tiv	Completed Junior Secondary	₦0-20,000	10	10	2457	Non-reactive	2016-08-28	No	NA	NA	NA	1	0
1982	14	31	Male	Married	0-5 km (walk)	Farmer	English;Tiv	Completed Primary School	₦0-20,000	1	2	2063	Non-reactive	2016-08-21	Yes	28.02.2016	Negative	NA	2	0
1983	14	57	Male	Married	0-5 km (walk)	Farmer	English;Tiv	Completed Primary School	₦20,001-50,000	4	4	2455	Non-reactive	2016-08-28	Yes	April 2016	Negative	NA	3	0
1984	14	20	Male	Married	0-5 km (walk)	Farmer	English;Tiv	Completed Senior Secondary	₦20,001-50,000	4	0	2053	Non-reactive	2016-08-21	No	NA	NA	NA	0	0
1985	13	32	Male	Married	0-5 km (walk)	Farmer	English;Tiv	Completed Senior Secondary	₦0-20,000	1	1	2061	Non-reactive	2016-08-21	No	NA	NA	NA	1	1
1986	14	37	Male	Married	0-5 km (walk)	Farmer	Tiv	Completed Senior Secondary	₦0-20,000	2	2	2022	Reactive	2016-08-21	Yes	2012	Positive	Yes	1	0
1987	13	27	Male	Married	0-5 km (walk)	Trader	English;Tiv	Completed Senior Secondary	₦0-20,000	3	5	5196	Non-reactive	2016-09-25	Yes	sept 2015	Negative	NA	3	0
1988	13	26	Male	Married	0-5 km (walk)	Applicant	English;Tiv	Some Post-secondary	₦0-20,000	3	0	5198	Non-reactive	2016-09-25	Yes	03.05.2016	Negative	NA	1	0
1989	14	21	Male	Married	0-5 km (walk)	Farmer	English;Tiv	Completed Junior Secondary	₦0-20,000	6	4	5191	Non-reactive	2016-09-11	No	NA	NA	NA	1	0
1990	14	45	Male	Married	0-5 km (walk)	Farmer	English;Tiv	Completed Senior Secondary	₦0-20,000	2	4	2442	Non-reactive	2016-08-28	No	NA	NA	NA	3	4
1991	14	22	Male	Married	0-5 km (walk)	Farmer	English;Tiv	Completed Senior Secondary	₦0-20,000	3	3	2447	Non-reactive	2016-08-28	Yes	17/01/2016	Negative	NA	2	2
1992	14	50	Male	Married	0-5 km (walk)	Farmer	English;Tiv	Completed Primary School	₦20,001-50,000	4	8	1711	Non-reactive	2016-08-14	No	NA	NA	NA	4	6
1993	14	40	Male	Married	0-5 km (walk)	Farmer	English;Tiv	Completed Junior Secondary	₦20,001-50,000	10	20	1698	Non-reactive	2016-08-14	Yes	July 2016	Negative	NA	1	4
1994	14	23	Male	Married	0-5 km (walk)	Farmer	English;Tiv	Some Post-secondary	₦20,001-50,000	5	4	1673	Non-reactive	2016-08-14	Yes	June 2016	Negative	NA	1	1
1995	14	33	Male	Married	0-5 km (walk)	Farmer	Tiv	Completed Primary School	₦0-20,000	3	7	1704	Non-reactive	2016-08-14	Yes	02.08.2016	Negative	NA	2	0
1996	14	22	Male	Married	0-5 km (walk)	Farmer	Tiv	Completed Senior Secondary	₦20,001-50,000	5	3	1760	Non-reactive	2016-08-14	Yes	08.08.2016	Negative	NA	0	0
1997	14	24	Male	Married	0-5 km (walk)	Farmer	Tiv	Completed Senior Secondary	₦0-20,000	5	3	1675	Non-reactive	2016-08-14	Yes	06.06.2016	Negative	NA	1	1
1998	14	28	Male	Married	0-5 km (walk)	Farmer	Tiv	Completed Senior Secondary	₦20,001-50,000	2	3	1671	Non-reactive	2016-08-14	Yes	24.07.2016	Negative	NA	0	1
1999	14	40	Male	Married	0-5 km (walk)	Farmer	Tiv	Completed Junior Secondary	₦0-20,000	4	5	1670	Non-reactive	2016-08-14	Yes	12-01-2016	Negative	NA	1	0
2000	14	35	Male	Married	0-5 km (walk)	Farmer	Tiv	No education	₦0-20,000	1	3	1759	Non-reactive	2016-08-14	Yes	August 2016	Negative	NA	2	1
2001	14	36	Male	Married	0-5 km (walk)	Farmer	Tiv	Completed Primary School	₦0-20,000	7	5	1707	Non-reactive	2016-08-14	Yes	May 2016	Negative	NA	1	4
2002	14	40	Male	Married	0-5 km (walk)	Farmer	Tiv	Completed Primary School	₦0-20,000	4	8	1705	Non-reactive	2016-08-14	Yes	03-06-2016	Negative	NA	5	3
2003	14	28	Male	Married	6-10 km (bike)	Farmer	Tiv	Completed Senior Secondary	₦0-20,000	5	4	1682	Non-reactive	2016-08-14	Yes	04-03-2016	Negative	NA	1	1
2004	23	25	Female	Married	0-5 km (walk)	Trader	English;Igbo	Completed Junior Secondary	₦0-20,000	1	2	2004101	Non-reactive	2016-08-21	Yes	4/8/2016	Negative	N/A			8	3	1	1	Yes	2016-09-28
2005	23	27	Female	Married	0-5 km (walk)	Farmer;Trader	Tiv	Completed Junior Secondary	₦0-20,000	2	3		Non-reactive	2016-08-21	Yes	June,2016	Negative	N/A			1	3	1	2	No	2017-03-01
2006	23	35	Female	Married	0-5 km (walk)	Farmer	English;Tiv	Some Post-secondary	₦0-20,000	2	6	2244	Non-reactive	2016-08-21	Yes	8/2016	Negative	N/A			2	4	2	2	No	2017-03-01
2007	23	28	Female	Married	0-5 km (walk)	Trader	English;Igbo	Completed Senior Secondary	₦0-20,000	2	3	2007101	Non-reactive	2016-08-21	Yes	05/2016	Negative	N/A			8	3	2	1	Yes	2016-09-09
2008	23	31	Female	Married	6-10 km (bike)	Other	English;Igbo	Completed Senior Secondary	₦0-20,000	2	4	2008101	Reactive	2016-08-21	Yes	5/5/2013	Positive	Yes			4	3	1	0	Yes	2017-01-15
2009	23	20	Female	Married	0-5 km (walk)	Farmer	Tiv	No education	₦0-20,000	6	5	2198	Non-reactive	2016-08-21	Yes	8/7/2016	Negative	N/A			2	6	3	2	No	2017-02-15
2010	23	22	Female	Married	11-15 km (short ride)	Farmer	English;Tiv	Completed Senior Secondary	₦20,001-50,000	1	0	2246	Non-reactive	2016-08-21	Yes	11/2/2015	Negative	N/A			4	1	1	0	No	2017-01-01
2011	23	14	Female	Married	6-10 km (bike)	Farmer	Tiv	Completed Primary School	₦0-20,000	3	5	2245	Non-reactive	2016-08-21	No	N/A	N/A	N/A			3	0	0	0	No	2017-02-02
2012	23	17	Female	Married	6-10 km (bike)	Other	Hausa;Tiv	Completed Primary School	₦0-20,000	1	1	2203	Non-reactive	2016-08-21	Yes	17/7/2016	Negative	N/A			4	1	0	0	Yes	2016-12-07
2013	23	20	Female	Married	6-10 km (bike)	Farmer	Tiv	No education	₦0-20,000	6	0	2204	Non-reactive	2016-08-21	Yes	8/2016	Negative	N/A			5	1	0	0	Yes	2016-12-01
2014	26	31	Female	Married	0-5 km (walk)	Trader	Igbo	Completed Senior Secondary	Above ₦100,001	1	3	2103	Non-reactive	2016-08-21	Yes	2014	Negative	N/A			5	6	1	2	No	2016-12-01
2015	26	31	Female	Married	0-5 km (walk)	Trader	Igbo	Completed Senior Secondary	₦0-20,000	1	4	2104	Non-reactive	2016-08-21	Yes	16/8/2016	Negative	N/A			7	4	2	2	Yes	2016-10-01
2016	26	27	Female	Married	0-5 km (walk)	Civil Servant	English;Igbo;Tiv	Completed Post-secondary	₦0-20,000	1	2		Non-reactive	2016-08-21	Yes	08/2016	Negative	N/A			8	4	1	2	Yes	2016-09-29
2017	26	28	Female	Married	0-5 km (walk)	Trader	English;Igbo;Tiv	Completed Senior Secondary	₦0-20,000	1	4	2105	Non-reactive	2016-08-21	Yes	7/2016	Negative	N/A			7	4	2	1	Yes	2016-10-01
2018	26	24	Female	Married	0-5 km (walk)	Farmer	English;Tiv	Completed Senior Secondary	₦0-20,000	5	0	110971	Non-reactive	2016-08-21	Yes	08/2016	Negative	N/A			7	0	0	0	No	2016-10-01
2019	14	20	Female	Married	0-5 km (walk)	Trader	English;Tiv	Completed Post-secondary	₦0-20,000	10	7		Non-reactive	2016-08-21	Yes	25.04.2016	Negative	NA			6	1	1	0	Yes	2016-11-12
2020	26	33	Female	Married	0-5 km (walk)	Trader	English;Igbo	Completed Post-secondary	₦0-20,000	2	3		Non-reactive	2016-08-21	Yes	08/2016	Negative	N/A			8	2	0	1	Yes	2016-09-01
2021	14	26	Female	Married	6-10 km (bike)	Applicant	English;Tiv	Completed Post-secondary	₦20,001-50,000	15	6	1977	Non-reactive	2016-08-21	Yes	2016	Negative	NA			4	2	1	0	No	2017-01-06
2022	13	24	Female	Married	0-5 km (walk)	Farmer	Tiv	Completed Senior Secondary	₦0-20,000	2	2	1986	Reactive	2016-08-21	Yes	June 2016	Positive	Yes			5	2	1	0	No	2016-11-11
2023	14	16	Female	Married	0-5 km (walk)	Farmer	Tiv	Completed Primary School	₦0-20,000	3	6		Non-reactive	2016-08-21	No	NA	NA	NA			9	1	0	0	No	2016-08-27
2024	14	20	Female	Married	6-10 km (bike)	Farmer	Tiv	No education	₦20,001-50,000	6	9	1976	Non-reactive	2016-08-21	No	NA	NA	NA			7	1	0	0	No	2016-11-02
2025	14	25	Female	Married	6-10 km (bike)	Farmer	English;Tiv	Completed Post-secondary	₦0-20,000	7	11	6028	Non-reactive	2016-08-21	Yes	2015	Negative	NA			8	0	0	0	Yes	2016-09-29
2026	14	22	Female	Married	0-5 km (walk)	Farmer	English;Tiv	Completed Senior Secondary	₦0-20,000	2	3	6025	Non-reactive	2016-08-21	Yes	May 2016	Negative	NA			8	3	0	1	Yes	2016-09-10
2027	14	18	Female	Married	0-5 km (walk)	Farmer	English;Tiv	Completed Senior Secondary	₦0-20,000	4	3	2418	Non-reactive	2016-08-28	Yes	08.07.2016	Negative	NA			8	0	0	0	No	2016-09-17
2028	14	22	Female	Married	0-5 km (walk)	Farmer	English;Tiv	Completed Senior Secondary	₦20,001-50,000	6	2	2420	Reactive	2016-08-28	Yes	May 2015	Positive	Yes			5	0	0	0	No	2016-12-09
2029	14	21	Female	Married	0-5 km (walk)	Farmer	English;Tiv	Completed Junior Secondary	₦0-20,000	5	5		Non-reactive	2016-08-21	Yes	January 2016	Negative	NA			8	0	0	0	Yes	2016-09-10
2030	14	30	Female	Married	0-5 km (walk)	Farmer	English;Tiv	Completed Senior Secondary	₦0-20,000	1	3		Non-reactive	2016-08-21	Yes	August 2016	Negative	NA			9	3	1	2	Yes	2016-08-27
2031	20	31	Female	Married	0-5 km (walk)	Trader	English;Tiv	Completed Senior Secondary	₦0-20,000	6	1	2427	Non-reactive	2016-08-28	Yes	15/8/2016	Negative	NA			8	2	0	1	Yes	2016-09-15
2032	26	28	Female	Married	0-5 km (walk)	Trader	Igbo	Completed Junior Secondary	₦0-20,000	1	0	2280	Non-reactive	2016-08-21	No	N/A	N/A	N/A			8	7	1	2	Yes	2016-09-01
2033	26	20	Female	Married	0-5 km (walk)	Farmer	Tiv	Completed Primary School	₦0-20,000	1	3	2620	Non-reactive	2016-08-21	Yes	Nov. 2015	Negative	N/A			8	2	1	1	No	2016-09-01
2034	20	22	Female	Married	0-5 km (walk)	Farmer	Tiv	Completed Senior Secondary	₦0-20,000	4	5	2487	Non-reactive	2016-08-28	No	NA	N/A	NA			2	0	0	0	No	2017-04-04
2035	20	42	Female	Married	0-5 km (walk)	Farmer	Tiv	Completed Primary School	₦0-20,000	4	9		Non-reactive	2016-08-28	Yes	05/012013	Negative	NA			1	5	4	1	No	2017-03-05
2036	20	20	Female	Married	0-5 km (walk)	Applicant	English;Tiv	Some Post-secondary	₦20,001-50,000	8	9	2432	Non-reactive	2016-08-28	Yes	17/6/2016	Negative	NA			8	0	0	0	Yes	2016-09-15
2037	26	30	Female	Married	0-5 km (walk)	Farmer	Tiv	No education	₦0-20,000	5	6	2610	Reactive	2016-08-21	No	N/A	N/A	N/A			5	6	2	4	No	2016-12-01
2038	20	20	Female	Married	0-5 km (walk)	Farmer	English;Tiv	Completed Junior Secondary	₦20,001-50,000	2	4		Non-reactive	2016-08-28	Yes	16/5/2016	Negative	NA			5	3	0	2	No	2016-12-15
2039	20	20	Female	Married	0-5 km (walk)	Farmer	Tiv	Completed Senior Secondary	₦0-20,000	4	16		Non-reactive	2016-08-28	Yes	10/2/2016	Negative	NA			6	2	1	1	No	2016-11-12
2040	26	33	Female	Married	0-5 km (walk)	Farmer	Tiv	Completed Junior Secondary	Above ₦100,001	1	0	2102	Non-reactive	2016-08-21	Yes	April, 2016	Negative	N/A			9	5	4	0	Yes	2016-08-30
2041	23	25	Female	Married	0-5 km (walk)	Trader	English;Igbo	Completed Senior Secondary	₦0-20,000	1	0	2242	Non-reactive	2016-08-21	Yes	7/11/2016	Negative	N/A			6	0	0	0	Yes	2016-11-07
2042	26	26	Female	Married	>15km (long ride)	Civil Servant	English;Igbo	Completed Post-secondary	₦0-20,000	1	2		Non-reactive	2016-08-21	Yes	08/08/2016	Negative	N/A			7	1	1	0	Yes	2016-11-01
2043	23	30	Female	Married	6-10 km (bike)	Farmer	Tiv	No education	₦0-20,000	3	4	2107	Non-reactive	2016-08-28	Yes	3/12/2016	Negative	N/A			4	7	3	3	No	2017-01-01
2044	23	20	Female	Married	11-15 km (short ride)	Farmer	Hausa;Tiv	No education	₦0-20,000	1	8	2221	Non-reactive	2016-08-28	Yes	8/2016	Negative	N/A			8	1	1	0	Yes	2016-09-01
2045	23	22	Female	Married	0-5 km (walk)	Farmer	English;Tiv	Completed Junior Secondary	₦0-20,000	4	3		Non-reactive	2016-08-28	Yes	3/2016	Negative	N/A			9	2	2	0	No	2016-08-30
2046	26	26	Female	Married	0-5 km (walk)	Trader	English;Igbo	Completed Senior Secondary	₦0-20,000	1	6		Non-reactive	2016-08-21	Yes	2016	Negative	N/A			8	3	1	2	Yes	2016-09-09
2047	20	19	Female	Married	0-5 km (walk)	Farmer	Tiv	Completed Primary School	₦0-20,000	11	16		Non-reactive	2016-08-28	Yes	6/5/2015	Negative	NA			4	3	2	1	No	2017-02-14
2048	20	36	Female	Married	0-5 km (walk)	Farmer	Tiv	Completed Primary School	₦0-20,000	2	3	2423	Non-reactive	2016-08-28	Yes	2/6/2016	Negative	NA			7	5	2	3	No	2016-10-12
2049	20	30	Female	Married	0-5 km (walk)	Farmer	Tiv	No education	₦0-20,000	3	4		Non-reactive	2016-08-28	Yes	15/11/2015	Negative	NA			8	8	3	4	No	2016-11-30
2050	20	28	Female	Married	6-10 km (bike)	Applicant	Tiv	Completed Primary School	₦0-20,000	5	2	2404	Non-reactive	2016-08-28	Yes	14/2/2016	Negative	NA			8	0	0	0	Yes	2016-09-30
2051	14	25	Female	Married	6-10 km (bike)	Farmer	Tiv	Completed Primary School	₦0-20,000	11	21		Non-reactive	2016-08-21	Yes	2014	Negative	NA			8	2	0	1	Yes	2016-09-06
2052	14	24	Female	Married	0-5 km (walk)	Farmer	English;Tiv	Completed Post-secondary	₦0-20,000	3	1		Non-reactive	2016-08-21	Yes	May 2016	Negative	NA			9	2	0	1	No	2016-09-08
2053	14	17	Female	Married	0-5 km (walk)	Farmer	Tiv	Completed Junior Secondary	₦0-20,000	2	8	1984	Non-reactive	2016-08-21	No	NA	NA	NA			4	1	1	0	No	2017-01-26
2054	14	20	Female	Married	0-5 km (walk)	Farmer	Tiv	Completed Primary School	₦0-20,000	1	3		Non-reactive	2016-08-21	Yes	July 2016	Negative	NA			5	6	3	2	No	2016-12-08
2055	14	19	Female	Married	0-5 km (walk)	Farmer	Tiv	Completed Senior Secondary	₦0-20,000	4	3	5166	Non-reactive	2016-08-21	Yes	11/03/2016	Negative	NA			9	2	0	0	Yes	2016-09-16
2056	14	30	Female	Married	0-5 km (walk)	Farmer	Tiv	Some Post-secondary	₦0-20,000	15	16		Non-reactive	2016-08-21	Yes	23.12.2015	Negative	NA			4	1	1	0	No	2017-01-06
2057	14	22	Female	Married	0-5 km (walk)	Farmer	Tiv	No education	₦0-20,000	3	4	107219	Non-reactive	2016-08-21	No	NA	NA	NA			6	3	1	2	No	2016-11-23
2058	14	21	Female	Married	6-10 km (bike)	Farmer	English;Tiv	Completed Post-secondary	₦0-20,000	13	15		Non-reactive	2016-08-21	Yes	18.05.2016	Negative	NA			2	3	0	0	No	2017-03-10
2059	14	21	Female	Married	0-5 km (walk)	Farmer	Hausa;Tiv	No education	₦0-20,000	2	1		Reactive	2016-08-21	Yes	2016	Positive	Yes			7	4	1	0	No	2016-10-20
2060	14	20	Female	Married	0-5 km (walk)	Farmer	Tiv	No education	₦0-20,000	3	6		Non-reactive	2016-08-21	Yes	September 2015	Negative	NA			1	0	0	0	No	2017-04-14
2061	14	22	Female	Married	0-5 km (walk)	Applicant	English;Tiv	Completed Post-secondary	₦0-20,000	1	1	1985	Non-reactive	2016-08-21	Yes	22.06.2016	Negative	NA			2	2	1	0	No	2017-03-15
2062	14	19	Female	Married	0-5 km (walk)	Farmer	Tiv	Completed Senior Secondary	₦0-20,000	3	3		Non-reactive	2016-08-21	Yes	28-7-2016	Negative	NA			7	1	0	0	Yes	2016-10-07
2063	14	25	Female	Married	0-5 km (walk)	Farmer	English;Tiv	Completed Senior Secondary	₦0-20,000	1	2	1982	Non-reactive	2016-08-21	No	NA	NA	NA			7	4	2	0	No	2016-10-13
2064	14	18	Female	Married	6-10 km (bike)	Farmer	Tiv	No education	₦0-20,000	2	0		Non-reactive	2016-08-21	Yes	04.10.2016	Negative	NA			7	0	0	0	No	2016-10-14
2065	14	20	Female	Married	6-10 km (bike)	Farmer	Tiv	Completed Senior Secondary	₦20,001-50,000	7	3	6018	Reactive	2016-08-21	Yes	2013	Positive	Yes			8	0	0	0	No	2016-09-10
2066	14	28	Female	Married	0-5 km (walk)	Farmer;Trader	English;Tiv	Completed Senior Secondary	₦0-20,000	6	13		Non-reactive	2016-08-21	Yes	19.07.2016	Negative	NA			9	6	3	1	Yes	2016-08-31
2067	14	32	Female	Married	0-5 km (walk)	Farmer	Tiv	Completed Junior Secondary	₦20,001-50,000	5	4	6278	Non-reactive	2016-08-21	Yes	2015	Negative	NA			5	5	3	1	Yes	2016-12-23
2068	14	21	Female	Married	0-5 km (walk)	Farmer	Tiv	Completed Senior Secondary	₦0-20,000	10	7	3636	Non-reactive	2016-08-21	No	NA	NA	NA			6	1	0	1	No	2016-11-04
2069	14	19	Female	Married	0-5 km (walk)	Farmer	Tiv	Completed Senior Secondary	₦0-20,000	10	7	107429	Non-reactive	2016-08-21	Yes	06.02.2015	Negative	NA			3	3	1	2	No	2017-02-16
2070	14	27	Female	Married	0-5 km (walk)	Other	Tiv	No education	₦0-20,000	4	6		Reactive	2016-08-21	Yes	August 2016	Positive	Yes			4	3	0	2	Yes	2017-01-05
2071	26	20	Female	Married	0-5 km (walk)	Farmer	Tiv	Completed Junior Secondary	₦0-20,000	3	4	2271	Non-reactive	2016-08-21	Yes	March, 2016	Negative	N/A			8	0	0	0	No	2016-09-09
2072	26	30	Female	Married	0-5 km (walk)	Farmer	Tiv	Completed Junior Secondary	₦0-20,000	1	3		Non-reactive	2016-08-21	Yes	March, 2016	Negative	N/A			4	3	1	2	No	2017-01-01
2073	26	17	Female	Married	0-5 km (walk)	Farmer	Tiv	Completed Primary School	₦20,001-50,000	1	0		Non-reactive	2016-08-21	Yes	July, 2016	Negative	N/A			7	1	0	1	No	2016-10-01
2074	26	18	Female	Married	0-5 km (walk)	Farmer	Tiv	No education	₦0-20,000	1	3		Non-reactive	2016-08-21	No	N/A	N/A	N/A			4	3	2	0	No	2017-01-01
2075	20	20	Female	Married	0-5 km (walk)	Farmer	Tiv	Completed Primary School	₦0-20,000	5	4		Non-reactive	2016-08-28	Yes	15/1/2016	Negative	NA			9	2	1	1	Yes	2016-09-03
2076	26	19	Female	Married	0-5 km (walk)	Farmer	English;Hausa;Tiv	Completed Junior Secondary	₦0-20,000	3	1		Non-reactive	2016-08-21	Yes	June, 2016	Negative	N/A			7	2	0	1	Yes	2016-11-01
2077	26	20	Female	Married	0-5 km (walk)	Farmer	Tiv	No education	₦0-20,000	1	0		Non-reactive	2016-08-21	Yes	JAN, 2016	Negative	N/A			7	3	2	1	No	2016-11-01
2079	26	23	Female	Married	0-5 km (walk)	Farmer	Tiv	Completed Junior Secondary	₦0-20,000	6	4	2096	Non-reactive	2016-08-21	Yes	8/7/2016	Negative	N/A			2	4	1	3	No	2017-03-01
2080	20	26	Female	Married	0-5 km (walk)	Farmer	Tiv	Completed Junior Secondary	₦0-20,000	10	12		Non-reactive	2016-08-28	Yes	6/6/2016	Negative	NA			7	4	0	0	No	2016-10-29
2081	20	22	Female	Married	0-5 km (walk)	Farmer	Tiv	Completed Senior Secondary	₦0-20,000	1	5	2405	Non-reactive	2016-08-28	Yes	1/1/2015	Negative	NA			8	4	2	1	Yes	2016-09-15
2082	20	40	Female	Married	0-5 km (walk)	Farmer	Tiv	Completed Primary School	₦0-20,000	5	2		Non-reactive	2016-08-28	Yes	4/3/2016	Negative	NA			7	6	0	6	No	2016-11-16
2083	20	23	Female	Married	0-5 km (walk)	Farmer	English;Tiv	Completed Junior Secondary	₦0-20,000	2	3	2486	Non-reactive	2016-08-28	Yes	15/05/2016	Negative	NA			6	3	1	2	Yes	2016-12-15
2084	20	28	Female	Married	0-5 km (walk)	Farmer	Tiv	Completed Post-secondary	₦0-20,000	6	9		Non-reactive	2016-08-28	Yes	10/7/2016	Negative	NA			2	1	0	1	Yes	2016-11-15
2085	23	21	Female	Married	0-5 km (walk)	Farmer	English;Hausa;Tiv	Completed Primary School	₦0-20,000	1	1		Non-reactive	2016-08-28	Yes	7/4/2016	Negative	N/A			8	1	0	1	Yes	2016-09-01
2086	23	22	Female	Married	0-5 km (walk)	Farmer	English;Tiv	Completed Senior Secondary	₦0-20,000	4	5		Non-reactive	2016-08-28	Yes	7/15/2016	Negative	N/A			8	0	0	0	Yes	2016-10-01
2087	20	18	Female	Married	0-5 km (walk)	Applicant	English;Tiv	Completed Post-secondary	₦0-20,000	3	0	2430	Reactive	2016-08-28	Yes	14/08/2012	Negative	NA			3	0	0	0	No	2017-02-20
2088	20	20	Female	Married	0-5 km (walk)	Farmer	English;Tiv	Completed Senior Secondary	₦0-20,000	3	2	2092	Non-reactive	2016-08-28	Yes	15/6/2016	Negative	NA			6	2	1	1	Yes	2016-11-15
2089	20	20	Female	Married	0-5 km (walk)	Farmer	Tiv	Completed Primary School	₦0-20,000	3	2		Non-reactive	2016-08-28	Yes	15/7/2016	Negative	NA			9	2	0	2	No	2016-08-15
2090	20	20	Female	Married	0-5 km (walk)	Farmer	Tiv	Completed Junior Secondary	₦0-20,000	3	3	2422	Non-reactive	2016-08-28	Yes	5/8/2016	Negative	NA			6	2	2	0	No	2016-11-15
2091	26	25	Female	Married	0-5 km (walk)	Farmer	Tiv	No education	₦0-20,000	1	3	2100	Non-reactive	2016-08-21	Yes	March,2016	Negative	N/A			7	3	1	0	No	2016-10-01
2092	20	50	Male	Married	0-5 km (walk)	Farmer	English;Tiv	Completed Senior Secondary	₦0-20,000	3	2	2088	Non-reactive	2016-08-28	Yes	15/6/2016	Negative	NA	1	1
2093	23	32	Female	Married	0-5 km (walk)	Trader	English;Igbo	Completed Senior Secondary	₦0-20,000	2	5	2093101	Non-reactive	2016-08-21	Yes	March, 2016	Negative	N/A			7	4	4	0	Yes	2016-10-01
2094	25	30	Male	Married	0-5 km (walk)	Farmer;Trader	English;Tiv	Completed Senior Secondary	₦0-20,000	4	6	4014	Non-reactive	2016-10-30	No	N/A	N/A	N/A	3	0
2095	23	60	Male	Married	0-5 km (walk)	Farmer;Trader	English;Tiv	Completed Primary School	₦0-20,000	7	4	3036/3039	Non-reactive	2016-10-16	Yes	July, 2015	Negative	N/A	4	8
2096	26	35	Male	Married	0-5 km (walk)	Applicant	Tiv	Completed Post-secondary	₦0-20,000	3	4	2079	Non-reactive	2016-08-21	Yes	August, 2016	Negative	N/A	1	3
2097	26	40	Male	Married	0-5 km (walk)	Trader	English;Igbo;Tiv	Completed Senior Secondary	₦0-20,000	3	1	3991	Non-reactive	2016-11-13	No	N/A	N/A	N/A	0	0
2098	23	36	Male	Married	0-5 km (walk)	Farmer	English;Tiv	Completed Senior Secondary	₦20,001-50,000	1	4	3038	Non-reactive	2016-10-16	No	N/A	N/A	N/A	1	1
2099	23	25	Male	Married	0-5 km (walk)	Farmer	English;Tiv	Completed Junior Secondary	₦0-20,000	2	4	3031	Non-reactive	2016-10-16	No	N/A	N/A	N/A	0	0
2100	26	29	Male	Married	0-5 km (walk)	Farmer	English;Hausa;Tiv	Completed Senior Secondary	₦0-20,000	4	2	2091	Non-reactive	2016-08-21	Yes	SEPT. 2015	Negative	N/A	1	0
2101	23	30	Male	Married	0-5 km (walk)	Trader	English;Tiv	Completed Post-secondary	₦0-20,000	8	5	2153	Non-reactive	2016-08-28	Yes	4/2016	Negative	N/A	0	0
2102	26	45	Male	Married	0-5 km (walk)	Civil Servant	English;Tiv	Some Post-secondary	₦20,001-50,000	1	4	2040	Non-reactive	2016-08-21	Yes	JULY, 2016	Negative	N/A	4	0
2103	26	43	Male	Married	0-5 km (walk)	Trader	English;Igbo	Completed Junior Secondary	₦0-20,000	1	3	2014	Non-reactive	2016-08-21	Yes	April/ 2016	Negative	N/A	1	2
2104	26	38	Male	Married	0-5 km (walk)	Trader	English;Igbo	Completed Primary School	₦20,001-50,000	1	4	2015	Non-reactive	2016-08-21	Yes	2008	Negative	N/A	2	2
2105	26	46	Male	Married	0-5 km (walk)	Trader	English;Igbo	Completed Primary School	₦0-20,000	1	7	2017	Non-reactive	2016-08-21	Yes	30/11/2015	Negative	N/A	2	1
2106	23	50	Male	Married	6-10 km (bike)	Civil Servant	English;Tiv	Completed Primary School	₦20,001-50,000	11	8	2493	Non-reactive	2016-08-28	Yes	4/10/2016	Negative	N/A	4	6
2107	23	35	Male	Married	0-5 km (walk)	Farmer	English;Hausa;Tiv	No education	₦0-20,000	6	4	2043	Non-reactive	2016-08-28	Yes	06/03/2016	Negative	N/A	3	3
2108	23	32	Male	Married	0-5 km (walk)	Trader	English;Tiv	Completed Junior Secondary	₦20,001-50,000	3	3	2160	Non-reactive	2016-08-21	No	N/A	N/A	N/A	1	1
2109	23	42	Male	Married	0-5 km (walk)	Applicant	English;Tiv	Completed Post-secondary	₦20,001-50,000	5	2	2227	Non-reactive	2016-08-21	Yes	11/24/2015	Negative	N/A	1	1
2110	19	19	Male	Married	11-15 km (short ride)	Farmer	English;Tiv	Completed Senior Secondary	₦20,001-50,000	0	0	109250	Non-reactive	2017-03-05	Yes	05/07/2016	Negative	NA	0	0
2111	28	32	Male	Married	0-5 km (walk)	Civil Servant	English;Tiv	Completed Post-secondary	₦50,001-100,000	2	1	3197	Non-reactive	2016-10-09	Yes	20/4/2016	Negative	N/A	0	0
2112	28	33	Male	Married	0-5 km (walk)	Farmer	English;Hausa;Tiv	Completed Senior Secondary	₦20,001-50,000	3	1	2167	Non-reactive	2016-10-09	Yes	15/6/2016	Negative	N/A	0	1
2113	23	26	Female	Married	6-10 km (bike)	Farmer	Tiv	No education	₦0-20,000	1	10	2113101	Non-reactive	2016-09-11	Yes	10 July, 2016	Negative	N/A			2	3	3	0	No	2017-03-01
2114	26	30	Female	Married	6-10 km (bike)	Farmer	Tiv	No education	₦0-20,000	1	3	110963	Non-reactive	2016-08-28	No	N/A	N/A	N/A			7	3	2	1	No	2016-10-14
2115	26	25	Female	Married	0-5 km (walk)	Farmer;Trader	Tiv	Completed Junior Secondary	₦0-20,000	2	4	110965	Non-reactive	2016-08-28	Yes	1/2016	Negative	N/A			8	3	2	1	No	2016-09-01
2116	26	20	Female	Married	0-5 km (walk)	Farmer	Tiv	Completed Senior Secondary	₦0-20,000	4	3		Non-reactive	2016-08-28	Yes	4/8/2016	Negative	N/A			9	0	0	0	No	2016-08-31
2117	26	27	Female	Married	0-5 km (walk)	Farmer	Tiv	Completed Junior Secondary	₦0-20,000	5	1		Non-reactive	2016-08-28	Yes	7/2016	Negative	N/A			2	1	1	0	No	2017-03-01
2118	26	16	Female	Married	0-5 km (walk)	Farmer	Tiv	Completed Junior Secondary	₦0-20,000	3	0		Non-reactive	2016-08-28	No	N/A	N/A	N/A			7	0	0	0	No	2016-10-01
2119	26	23	Female	Married	6-10 km (bike)	Farmer	Tiv	No education	₦0-20,000	1	3		Non-reactive	2016-08-21	Yes	4/2016	Negative	N/A			7	0	0	0	No	2016-10-01
2120	26	19	Female	Married	6-10 km (bike)	Farmer	Tiv	Completed Primary School	₦0-20,000	1	4	2576	Non-reactive	2016-09-04	Yes	4 August, 2016	Negative	N/A			4	0	0	0	No	2017-02-01
2121	26	29	Female	Married	6-10 km (bike)	Farmer	Tiv	Completed Primary School	₦0-20,000	2	0	110966	Non-reactive	2016-09-04	No	N/A	N/A	N/A			9	6	2	3	No	2016-09-01
2122	26	23	Female	Married	0-5 km (walk)	Farmer	Tiv	Completed Junior Secondary	₦0-20,000	3	2	110967	Reactive	2016-08-28	Yes	25/7/2016	Negative	N/A			3	2	1	1	No	2017-01-01
2123	26	21	Female	Married	0-5 km (walk)	Farmer	English;Tiv	Completed Junior Secondary	₦0-20,000	4	4		Non-reactive	2016-08-28	Yes	6/2016	Negative	N/A			9	2	2	0	Yes	2016-08-29
2124	26	30	Female	Married	0-5 km (walk)	Farmer	Tiv	Completed Junior Secondary	₦0-20,000	6	4	2582	Reactive	2016-08-28	Yes	7/2016	Negative	N/A			7	1	1	0	No	2016-10-01
2125	26	18	Female	Married	0-5 km (walk)	Farmer	Tiv	Completed Primary School	₦0-20,000	4	0		Non-reactive	2016-08-28	No	N/A	N/A	N/A			4	0	0	0	No	2017-01-01
2126	23	22	Female	Married	0-5 km (walk)	Farmer;Trader	English;Tiv	Completed Primary School	₦20,001-50,000	2	3	2126101	Non-reactive	2016-09-11	Yes	3/1/2016	Negative	N/A			3	3	1	2	Yes	2017-03-01
2127	23	30	Female	Married	6-10 km (bike)	Applicant;Farmer;Trader	English;Tiv	Completed Senior Secondary	₦0-20,000	2	9		Non-reactive	2016-09-11	Yes	Sept. 2016	Negative	N/A			9	2	2	0	Yes	2016-09-20
2128	23	20	Female	Married	0-5 km (walk)	Farmer	Tiv	No education	₦0-20,000	2	4	2624	Non-reactive	2016-09-11	No	N/A	N/A	N/A			4	6	3	3	Yes	2017-02-01
2129	26	30	Female	Married	0-5 km (walk)	Trader	Hausa;Tiv	No education	₦0-20,000	1	4	2609	Non-reactive	2016-09-18	Yes	1/8/2016	Negative	N/A			7	4	0	3	No	2016-11-07
2130	23	23	Female	Married	6-10 km (bike)	Farmer	Tiv	Completed Primary School	₦50,001-100,000	3	4	2559	Non-reactive	2016-09-11	Yes	5 Sept. 2016	Negative	N/A			5	1	1	0	Yes	2016-12-01
2131	14	18	Female	Married	6-10 km (bike)	Farmer	English;Tiv	No education	₦20,001-50,000	1	0	1974	Non-reactive	2016-08-21	No	NA	NA	NA			4	0	0	0	No	2017-01-19
2132	14	30	Female	Married	0-5 km (walk)	Farmer	Tiv	Completed Junior Secondary	₦0-20,000	3	4		Reactive	2016-08-21	Yes	2016	Positive	Yes			5	3	0	1	Yes	2016-12-08
2133	14	36	Female	Married	0-5 km (walk)	Civil Servant	English;Tiv	Completed Post-secondary	₦0-20,000	2	2	6280	Reactive	2016-08-21	Yes	July 2015	Positive	Yes			7	3	0	0	Yes	2016-11-26
2134	14	30	Female	Married	0-5 km (walk)	Farmer	Tiv	No education	₦20,001-50,000	8	6	2414	Non-reactive	2016-08-21	Yes	13.02.2016	Negative	NA			7	8	2	3	No	2016-10-28
2135	27	25	Female	Married	0-5 km (walk)	Farmer	English;Tiv	Completed Primary School	₦0-20,000	2	2		Non-reactive	2016-10-02	Yes	18/9/2016	Negative	N/A			9	1	0	1	Yes	2016-10-10
2136	23	22	Female	Married	6-10 km (bike)	Farmer	Tiv	Completed Primary School	₦20,001-50,000	4	2		Non-reactive	2016-08-21	Yes	7/10/2016	Negative	N/A			7	3	0	0	Yes	2016-10-01
2137	23	20	Female	Married	0-5 km (walk)	Farmer	Tiv	Completed Junior Secondary	₦0-20,000	2	1		Non-reactive	2016-08-21	No	N/A	N/A	N/A			8	1	0	1	No	2016-09-01
2138	23	20	Female	Married	6-10 km (bike)	Trader	English	Completed Senior Secondary	₦0-20,000	3	3	2243	Non-reactive	2016-08-21	Yes	7/72016	Negative	N/A			7	3	1	0	Yes	2016-10-10
2139	23	18	Female	Married	0-5 km (walk)	Farmer	English;Tiv	Completed Primary School	₦0-20,000	3	4	2196	Non-reactive	2016-08-21	Yes	12/08/2016	Negative	N/A			2	0	0	0	No	2017-03-01
2140	14	25	Female	Married	6-10 km (bike)	Farmer	Tiv	Completed Senior Secondary	₦0-20,000	6	2		Non-reactive	2016-08-21	Yes	20.06.2014	Negative	NA			8	3	1	1	No	2016-09-10
2141	23	25	Female	Married	6-10 km (bike)	Trader	Tiv	Completed Primary School	₦20,001-50,000	6	4		Non-reactive	2016-08-21	Yes	15/4/2016	Negative	N/A			4	4	0	0	Yes	2016-12-15
2142	23	19	Female	Married	0-5 km (walk)	Farmer	English;Tiv	Completed Senior Secondary	₦0-20,000	2	4	2142101	Non-reactive	2016-08-21	Yes	16/6/2016	Negative	N/A			2	0	0	0	No	2017-03-15
2143	23	25	Female	Married	0-5 km (walk)	Farmer	Hausa;Tiv	Completed Junior Secondary	₦0-20,000	2	4		Non-reactive	2016-08-21	Yes	April, 2016	Negative	N/A			8	4	3	1	Yes	2016-09-01
2144	23	26	Female	Married	0-5 km (walk)	Farmer	English;Tiv	Completed Junior Secondary	₦0-20,000	6	2		Non-reactive	2016-08-21	Yes	2016	Negative	N/A			6	2	2	0	Yes	2016-11-01
2145	23	19	Female	Married	0-5 km (walk)	Farmer	English;Tiv	Completed Junior Secondary	₦0-20,000	7	1	2247	Non-reactive	2016-08-21	No	N/A	N/A	N/A			5	0	0	0	No	2016-12-15
2146	23	25	Female	Married	6-10 km (bike)	Farmer	Tiv	Completed Primary School	₦0-20,000	6	8		Non-reactive	2016-08-21	Yes	7/7/2016	Negative	N/A			5	1	0	1	No	2016-12-11
2147	23	22	Female	Married	6-10 km (bike)	Farmer	Tiv	Completed Primary School	₦0-20,000	2	4	2197	Non-reactive	2016-08-21	No	N/A	N/A	N/A			5	2	2	0	No	2016-12-01
2148	23	28	Female	Married	0-5 km (walk)	Farmer	English;Tiv	Completed Junior Secondary	₦0-20,000	2	4	2201	Non-reactive	2016-08-21	Yes	3/3/2016	Negative	N/A			6	4	2	2	No	2016-10-10
2149	20	27	Female	Married	0-5 km (walk)	Farmer	English;Tiv	Completed Senior Secondary	₦0-20,000	4	8	2481	Reactive	2016-08-28	Yes	01/08/2016	Positive	Yes			5	3	0	1	Yes	2016-12-15
2150	23	24	Female	Married	0-5 km (walk)	Trader	English;Tiv	Completed Junior Secondary	₦0-20,000	5	3	2150101	Non-reactive	2016-08-28	Yes	6/8/2016	Negative	N/A			8	1	0	1	Yes	2016-09-09
2151	23	25	Female	Married	0-5 km (walk)	Farmer	Tiv	No education	₦0-20,000	1	5	2334	Non-reactive	2016-08-21	No	N/A	N/A	N/A			9	2	0	2	No	2016-08-31
2152	23	29	Female	Married	0-5 km (walk)	Farmer	English;Tiv	Completed Senior Secondary	₦20,001-50,000	2	2	2202	Non-reactive	2016-08-21	Yes	25/5/2016	Negative	N/A			6	2	1	1	Yes	2016-11-07
2153	23	20	Female	Married	0-5 km (walk)	Other	English;Hausa;Tiv	Completed Junior Secondary	₦0-20,000	3	4	2101	Non-reactive	2016-08-21	Yes	Jan. 2016	Negative	N/A			8	0	0	0	Yes	2016-09-01
2154	23	25	Female	Married	0-5 km (walk)	Farmer	Tiv	No education	₦0-20,000	1	2		Non-reactive	2016-08-21	Yes	4/2/2016	Negative	N/A			7	3	0	2	No	2016-10-01
2155	23	20	Female	Married	6-10 km (bike)	Trader	English;Tiv	Completed Junior Secondary	₦0-20,000	3	0	110980	Reactive	2016-08-21	Yes	June, 2016	Negative	N/A			4	2	1	1	No	2017-01-01
2156	23	24	Female	Married	0-5 km (walk)	Farmer	English;Tiv	Completed Senior Secondary	₦20,001-50,000	4	1		Non-reactive	2016-08-21	Yes	5/2016	Negative	N/A			4	1	1	0	No	2017-01-01
2157	23	24	Female	Married	6-10 km (bike)	Farmer	English;Tiv	Completed Junior Secondary	₦0-20,000	2	2	110981	Non-reactive	2016-08-21	No	N/A	N/A	N/A			1	4	1	0	No	2017-08-15
2158	23	36	Female	Married	0-5 km (walk)	Farmer	Tiv	No education	₦0-20,000	6	7	2194	Non-reactive	2016-08-21	Yes	2/7/2016	Negative	N/A			9	8	0	4	Yes	2016-08-30
2159	23	30	Female	Married	0-5 km (walk)	Farmer	Tiv	Completed Junior Secondary	₦0-20,000	3	6	2159101	Non-reactive	2016-08-21	Yes	2/7/2016	Negative	N/A			5	6	1	2	No	2016-12-12
2160	23	21	Female	Married	0-5 km (walk)	Farmer	Tiv	Completed Primary School	₦0-20,000	3	3	2108	Reactive	2016-08-21	No	N/A	N/A	N/A			1	2	1	1	No	2017-03-03
2161	20	30	Female	Married	0-5 km (walk)	Farmer	Tiv	No education	₦0-20,000	5	3		Non-reactive	2016-08-28	Yes	04/05/2016	Negative	NA			8	5	4	1	Yes	2016-10-15
2162	26	26	Female	Married	0-5 km (walk)	Farmer	Tiv	Completed Primary School	₦0-20,000	8	5		Non-reactive	2016-08-21	Yes	March, 2016	Negative	N/A			5	1	0	1	No	2016-11-01
2163	26	24	Female	Married	0-5 km (walk)	Farmer	Tiv	Completed Primary School	₦0-20,000	6	4	2621	Non-reactive	2016-08-21	Yes	30/5/2016	Negative	N/A			2	1	0	1	No	2017-03-01
2164	26	21	Female	Married	0-5 km (walk)	Farmer	Tiv	Completed Junior Secondary	₦0-20,000	3	1		Non-reactive	2016-08-21	No	N/A	N/A	N/A			6	1	1	0	No	2016-11-01
2165	26	24	Female	Married	0-5 km (walk)	Farmer	Tiv	No education	₦0-20,000	1	5		Non-reactive	2016-08-21	No	N/A	N/A	N/A			8	3	2	1	No	2016-09-01
2166	28	21	Female	Married	0-5 km (walk)	Farmer	Tiv	No education	₦0-20,000	7	3		Non-reactive	2016-10-16	Yes	15/7/2016	Negative	N/A			9	5	2	3	Yes	2016-10-25
2167	28	23	Female	Married	0-5 km (walk)	Farmer	English;Tiv	Completed Senior Secondary	₦0-20,000	3	1	2112	Non-reactive	2016-10-09	Yes	15/6/2016	Negative	N/A			9	1	0	1	Yes	2016-10-15
2168	28	30	Female	Married	0-5 km (walk)	Farmer	Tiv	Completed Primary School	₦0-20,000	2	2	111998	Non-reactive	2016-10-09	Yes	15/6/2016	Negative	N/A			9	4	1	2	Yes	2016-11-15
2169	28	32	Female	Married	0-5 km (walk)	Applicant	English;Tiv	Completed Senior Secondary	₦0-20,000	8	4	5096	Reactive	2016-10-16	Yes	15/9/2016	Positive	Yes			2	1	0	0	No	2017-06-15
2170	28	19	Female	Married	0-5 km (walk)	Farmer	Tiv	No education	₦0-20,000	2	6		Non-reactive	2016-10-09	No	NA	N/A	N/A			1	0	0	0	Yes	2017-06-15
2171	28	15	Female	Married	0-5 km (walk)	Farmer	Tiv	Completed Junior Secondary	₦0-20,000	4	7	5099	Non-reactive	2016-10-09	Yes	15/9/2016	Negative	N/A			4	1	1	0	Yes	2017-03-15
2172	28	30	Female	Married	0-5 km (walk)	Farmer	Tiv	Completed Primary School	₦0-20,000	9	10	2826	Non-reactive	2016-10-16	Yes	3/7/2016	Negative	N/A			4	4	1	3	No	2017-03-15
2173	28	30	Female	Married	0-5 km (walk)	Civil Servant	English;Tiv	Completed Post-secondary	Above ₦100,001	7	9	2191	Non-reactive	2016-10-16	Yes	12/9/2016	Negative	N/A			2	3	1	2	Yes	2016-10-06
2174	28	28	Female	Married	0-5 km (walk)	Farmer	Tiv	No education	₦0-20,000	3	5		Non-reactive	2016-10-16	Yes	15/8/2016	Negative	N/A			4	6	2	3	Yes	2017-03-15
2175	27	18	Female	Married	0-5 km (walk)	Farmer;Trader	Tiv	Completed Junior Secondary	₦0-20,000	3	8		Non-reactive	2016-10-02	Yes	1/9/2016	Negative	N/A			7	0	0	0	Yes	2016-12-09
2176	27	22	Female	Married	0-5 km (walk)	Farmer;Trader	Tiv	Completed Primary School	₦0-20,000	1	2	111926	Reactive	2016-10-02	Yes	27/9/2016	Positive	Yes			6	2	2	0	Yes	2016-12-15
2177	27	25	Female	Married	6-10 km (bike)	Farmer;Trader	English;Hausa;Tiv	Completed Primary School	₦0-20,000	4	3	5528	Non-reactive	2016-10-02	Yes	15/5/2016	Negative	N/A			9	3	3	0	Yes	2016-10-15
2178	27	30	Female	Married	6-10 km (bike)	Farmer	Tiv	Completed Primary School	₦0-20,000	2	5	5529	Non-reactive	2016-10-02	Yes	15/8/2016	Negative	N/A			6	4	3	1	Yes	2017-02-15
2179	27	25	Female	Married	0-5 km (walk)	Farmer	Tiv	No education	₦0-20,000	4	4		Non-reactive	2016-10-02	Yes	6/8/2016	Negative	N/A			6	0	0	0	Yes	2017-01-07
2180	27	25	Female	Married	6-10 km (bike)	Farmer;Trader	Tiv	Completed Primary School	₦0-20,000	4	4		Non-reactive	2016-10-02	Yes	15/9/2016	Negative	N/A			9	2	1	1	Yes	2016-10-10
2181	27	19	Female	Married	0-5 km (walk)	Farmer	Tiv	Completed Primary School	₦0-20,000	3	4		Non-reactive	2016-10-02	Yes	14/6/2016	Negative	N/A			7	2	2	0	Yes	2016-12-15
2182	27	18	Female	Married	0-5 km (walk)	Farmer	English;Tiv	Completed Primary School	₦0-20,000	6	7		Non-reactive	2016-10-02	Yes	17/9/2016	Negative	N/A			6	3	1	1	No	2017-01-11
2183	27	18	Female	Married	0-5 km (walk)	Farmer	English;Tiv	Completed Junior Secondary	₦0-20,000	4	5		Non-reactive	2016-10-02	Yes	5/9/2016	Negative	N/A			1	2	0	0	Yes	2016-06-15
2184	23	21	Female	Married	0-5 km (walk)	Farmer	English;Tiv	No education	₦0-20,000	3	4		Non-reactive	2016-08-21	Yes	4/2016	Negative	N/A			5	3	2	0	Yes	2016-12-25
2185	23	22	Female	Married	0-5 km (walk)	Farmer	English;Tiv	Completed Primary School	₦0-20,000	1	1		Non-reactive	2016-08-21	Yes	22/7/2016	Negative	N/A			6	2	1	1	No	2016-11-01
2186	23	19	Female	Married	0-5 km (walk)	Farmer	Tiv	Completed Junior Secondary	₦0-20,000	3	2	2331	Non-reactive	2016-08-21	No	N/A	N/A	N/A			9	2	0	2	Yes	2016-09-15
2187	27	25	Female	Married	6-10 km (bike)	Farmer	English;Hausa	Completed Senior Secondary	₦0-20,000	1	10		Non-reactive	2016-10-02	Yes	15/9/2016	Negative	N/A			4	1	0	1	Yes	2017-01-30
2188	27	27	Female	Married	0-5 km (walk)	Farmer	Tiv	Completed Senior Secondary	₦0-20,000	2	5	5514	Non-reactive	2016-10-02	Yes	15/1/2016	Negative	N/A			7	3	0	2	Yes	2016-12-20
2189	27	30	Female	Married	6-10 km (bike)	Farmer	Tiv	Completed Primary School	₦0-20,000	3	6		Non-reactive	2016-10-02	Yes	14/1/2016	Negative	N/A			3	3	1	1	No	2016-10-10
2190	27	30	Male	Married	0-5 km (walk)	Applicant	English;Tiv	Completed Senior Secondary	₦0-20,000	8	8	4211	Non-reactive	2016-11-06	Yes	15/10/2016	Negative	N/A	1	0
2191	28	38	Male	Married	0-5 km (walk)	Civil Servant	English;Tiv	Completed Post-secondary	Above ₦100,001	8	4	2173	Non-reactive	2016-10-16	Yes	15/9/2016	Negative	N/A	1	2
2192	28	28	Male	Married	0-5 km (walk)	Applicant	English;Igbo;Tiv	Completed Post-secondary	₦0-20,000	7	4	3200	Non-reactive	2016-10-09	Yes	15/5/2016	Negative	N/A	1	1
2193	28	30	Male	Married	0-5 km (walk)	Farmer	Tiv	Completed Senior Secondary	₦0-20,000	8	4	3192	Non-reactive	2016-10-16	Yes	2/7/2016	Negative	N/A	2	1
2194	23	42	Male	Married	6-10 km (bike)	Other	English;Tiv	Completed Primary School	₦0-20,000	4	8	2158	Non-reactive	2016-08-21	Yes	03/8/2016	Negative	N/A	2	6
2195	23	60	Male	Married	6-10 km (bike)	Civil Servant	English;Hausa;Tiv	Completed Primary School	₦20,001-50,000	9	10	2250	Non-reactive	2016-08-21	Yes	August,2016	Negative	N/A	5	1
2196	23	27	Male	Married	0-5 km (walk)	Farmer	English;Tiv	Completed Junior Secondary	₦0-20,000	3	4	2139	Non-reactive	2016-08-21	Yes	2015	Negative	N/A	0	0
2197	23	22	Male	Married	6-10 km (bike)	Trader	English;Hausa;Tiv	Completed Senior Secondary	₦20,001-50,000	8	2	2147	Non-reactive	2016-08-21	Yes	6/6/2016	Negative	N/A	1	1
2198	23	34	Male	Married	0-5 km (walk)	Trader	Tiv	Completed Primary School	₦0-20,000	3	6	2009	Non-reactive	2016-08-21	Yes	7/2/2016	Negative	N/A	3	2
2199	23	26	Male	Married	0-5 km (walk)	Trader	English;Tiv	Completed Junior Secondary	₦0-20,000	4	2	2251	Non-reactive	2016-08-21	Yes	7/2/2016	Negative	N/A	0	0
2200	23	35	Male	Married	0-5 km (walk)	Farmer	Tiv	Completed Junior Secondary	₦0-20,000	1	1	2237	Non-reactive	2016-08-21	Yes	30/12/2015	Negative	N/A	0	1
2201	23	30	Male	Married	0-5 km (walk)	Farmer	English;Tiv	Completed Senior Secondary	₦0-20,000	2	4	2148	Non-reactive	2016-08-21	Yes	07/6/2016	Negative	N/A	2	2
2202	23	32	Male	Married	0-5 km (walk)	Trader	English;Tiv	Completed Primary School	₦0-20,000	1	3	2152	Non-reactive	2016-08-21	Yes	5/2015	Negative	N/A	1	1
2203	23	28	Male	Married	6-10 km (bike)	Applicant	English;Hausa;Tiv	Some Post-secondary	₦0-20,000	1	0	2012	Non-reactive	2016-08-21	Yes	5/21/2016	Negative	N/A	0	0
2204	23	28	Male	Married	6-10 km (bike)	Farmer	English;Tiv	Completed Primary School	₦0-20,000	3	1	2013	Non-reactive	2016-08-21	No	N/A	N/A	N/A	0	0
2206	26	21	Female	Married	6-10 km (bike)	Farmer	English;Tiv	Completed Senior Secondary	₦0-20,000	4	0	2541	Non-reactive	2016-08-28	No	N/A	N/A	N/A			7	2	0	1	No	2016-10-01
2207	23	26	Female	Married	6-10 km (bike)	Farmer	English;Tiv	Completed Primary School	₦0-20,000	1	3	2207101	Non-reactive	2016-09-11	Yes	July, 2016	Negative	N/A			6	2	1	1	No	2016-12-01
2208	23	24	Female	Married	0-5 km (walk)	Farmer	Tiv	Completed Junior Secondary	₦50,001-100,000	1	2		Non-reactive	2016-09-11	Yes	22 Dec. 2015	Negative	N/A			8	2	1	1	Yes	2016-10-01
2209	23	30	Female	Married	0-5 km (walk)	Farmer	English;Tiv	Completed Senior Secondary	₦0-20,000	1	2		Reactive	2016-09-11	Yes	24 March, 2016	Negative	N/A			9	2	0	2	Yes	2016-09-22
2210	23	25	Female	Married	0-5 km (walk)	Farmer	English;Tiv	Completed Primary School	₦20,001-50,000	1	0		Non-reactive	2016-09-11	Yes	April, 2016	Negative	N/A			6	2	1	1	No	2016-12-19
2211	26	23	Female	Married	0-5 km (walk)	Farmer	Tiv	No education	₦0-20,000	1	3	2274	Non-reactive	2016-09-18	Yes	11 August, 2016	Negative	N/A			7	4	2	1	No	2016-11-01
2212	23	35	Female	Married	0-5 km (walk)	Farmer	Tiv	No education	₦0-20,000	2	6	2602	Non-reactive	2016-09-11	No	N/A	N/A	N/A			3	6	3	3	No	2017-03-01
2213	26	22	Female	Married	>15km (long ride)	Farmer	Tiv	No education	₦0-20,000	3	2	2336	Non-reactive	2016-09-18	No	N/A	N/A	N/A			6	1	0	1	No	2016-12-01
2214	26	20	Female	Married	0-5 km (walk)	Civil Servant;Farmer	Tiv	Completed Senior Secondary	₦50,001-100,000	5	2	2544	Non-reactive	2016-09-18	Yes	10 May, 2016	Negative	N/A			8	5	0	2	Yes	2016-10-01
2215	23	28	Female	Married	0-5 km (walk)	Farmer	Tiv	Completed Primary School	₦0-20,000	1	0		Reactive	2016-09-11	No	N/A	N/A	N/A			9	3	1	1	Yes	2016-08-17
2216	26	25	Female	Married	0-5 km (walk)	Farmer	English;Tiv	Some Post-secondary	₦0-20,000	1	1	2558	Non-reactive	2016-09-04	Yes	30/08/2016	Negative	N/A			8	0	0	0	Yes	2016-10-01
2217	26	22	Female	Married	6-10 km (bike)	Farmer	Tiv	No education	₦0-20,000	1	3	2398	Non-reactive	2016-09-04	No	N/A	N/A	N/A			3	2	3	0	No	2017-03-01
2218	26	20	Female	Married	0-5 km (walk)	Farmer	Tiv	No education	₦0-20,000	1	4		Reactive	2016-09-04	Yes	8/2016	Positive	Yes			9	0	0	0	No	2016-09-10
2219	23	30	Female	Married	0-5 km (walk)	Farmer	Tiv	Completed Junior Secondary	₦0-20,000	1	1	110156	Non-reactive	2016-09-11	Yes	May, 2016	Negative	N/A			3	5	3	2	No	2017-02-01
2220	26	32	Female	Married	6-10 km (bike)	Farmer	Tiv	No education	₦0-20,000	5	7		Non-reactive	2016-09-18	No	N/A	N/A	N/A			9	4	2	1	No	2016-09-01
2221	23	42	Male	Married	0-5 km (walk)	Civil Servant	English;Tiv	Some Post-secondary	₦50,001-100,000	5	2	2044	Non-reactive	2016-08-28	Yes	1/2016	Negative	N/A	5	2
2222	26	23	Male	Married	0-5 km (walk)	Trader	Tiv	Completed Senior Secondary	₦20,001-50,000	2	2	1926	Non-reactive	2016-08-21	Yes	12/7/2016	Negative	N/A	0	0
2223	23	21	Male	Married	6-10 km (bike)	Farmer	English;Tiv	No education	₦0-20,000	5	8	3027/3025	Non-reactive	2016-10-16	No	N/A	N/A	N/A	2	1
2224	23	30	Male	Married	0-5 km (walk)	Farmer	English;Tiv	Some Post-secondary	₦0-20,000	1	1	2255	Non-reactive	2016-09-11	Yes	August, 2016	Negative	N/A	1	0
2225	25	19	Female	Married	0-5 km (walk)	Farmer	Tiv	Completed Junior Secondary	₦0-20,000	2	1	2535	Non-reactive	2016-10-30	Yes	October, 2016	Negative	N/A			7	1	0	1	Yes	2016-12-15
2226	23	28	Female	Married	0-5 km (walk)	Farmer	English;Tiv	Completed Primary School	₦0-20,000	1	6		Reactive	2016-08-21	Yes	Dec. 2015	Positive	No			4	4	2	2	No	2017-01-01
2227	23	28	Female	Married	0-5 km (walk)	Applicant	English;Tiv	Completed Post-secondary	₦0-20,000	1	6	2109	Non-reactive	2016-08-21	Yes	April, 2016	Negative	N/A			7	2	1	1	Yes	2016-10-01
2228	26	23	Female	Married	0-5 km (walk)	Trader	English;Hausa;Igbo;Tiv	Completed Senior Secondary	₦0-20,000	2	3		Non-reactive	2016-08-21	Yes	06/2016	Negative	N/A			9	3	3	0	Yes	2016-08-15
2229	26	27	Female	Married	0-5 km (walk)	Trader	Tiv	Completed Junior Secondary	₦0-20,000	1	2		Non-reactive	2016-08-21	Yes	July, 2016	Negative	N/A			7	3	0	2	Yes	2016-11-01
2230	26	25	Female	Married	0-5 km (walk)	Trader	English;Igbo	Completed Senior Secondary	₦0-20,000	1	2	2533	Non-reactive	2016-08-21	Yes	June, 2016	Negative	N/A			8	2	1	1	Yes	2016-10-02
2231	19	25	Male	Married	6-10 km (bike)	Farmer	English;Tiv	Completed Junior Secondary	₦0-20,000	2	4	1929	Non-reactive	2016-08-21	Yes	08/08/2016	Negative	NA	0	0
2232	19	35	Male	Married	0-5 km (walk)	Applicant	English;Hausa;Igbo;Tiv	Completed Post-secondary	₦0-20,000	0	0	1438	Non-reactive	2016-08-21	Yes	15/8/2016	Negative	NA	0	0
2233	19	21	Male	Married	0-5 km (walk)	Farmer	English;Tiv	Completed Junior Secondary	₦0-20,000	3	10	1808	Non-reactive	2016-08-21	Yes	16/01/2016	Negative	NA	1	0
2234	19	25	Male	Married	6-10 km (bike)	Farmer	Tiv	Completed Junior Secondary	₦0-20,000	0	0	1437	Non-reactive	2016-08-21	Yes	22/10/2015	Negative	NA	0	0
2236	19	40	Male	Married	6-10 km (bike)	Farmer	English;Hausa;Tiv	Completed Junior Secondary	₦0-20,000	2	4	1875	Non-reactive	2016-08-21	Yes	12/12/2015	Negative	NA	4	0
2237	23	20	Female	Married	0-5 km (walk)	Farmer	English;Hausa;Tiv	Completed Junior Secondary	₦0-20,000	1	1	2200	Non-reactive	2016-08-21	Yes	1/2/2016	Negative	N/A			8	1	0	1	No	2016-09-01
2238	19	30	Male	Married	6-10 km (bike)	Farmer	English;Tiv	Completed Junior Secondary	₦0-20,000	2	3	1914	Non-reactive	2016-08-21	Yes	3/2/2016	Negative	NA	2	1
2239	19	38	Male	Married	0-5 km (walk)	Farmer	Tiv	Completed Junior Secondary	₦0-20,000	2	4	1911	Non-reactive	2016-08-21	Yes	7/8/2016	Negative	NA	2	2
2240	19	23	Male	Married	6-10 km (bike)	Farmer	English;Tiv	Completed Senior Secondary	₦0-20,000	3	2	1963	Non-reactive	2016-08-21	Yes	5/8/2016	Negative	NA	0	0
2241	19	26	Male	Married	0-5 km (walk)	Farmer	English;Tiv	Completed Junior Secondary	₦0-20,000	2	2	1961	Non-reactive	2016-08-21	Yes	01/01/2016	Negative	NA	0	3
2242	23	36	Male	Married	6-10 km (bike)	Trader	English;Igbo	Completed Primary School	₦0-20,000	2	0	2041	Non-reactive	2016-08-21	Yes	2/2016	Negative	N/A	0	0
2243	23	26	Male	Married	6-10 km (bike)	Other	English;Tiv	Completed Senior Secondary	₦0-20,000	1	1	2138	Non-reactive	2016-08-21	Yes	8/02/2016	Negative	N/A	1	0
2244	23	46	Male	Married	0-5 km (walk)	Civil Servant	English;Tiv	Completed Post-secondary	₦50,001-100,000	6	4	2006	Non-reactive	2016-08-21	No	N/A	N/A	N/A	2	2
2245	23	22	Male	Married	6-10 km (bike)	Trader	Tiv	Completed Junior Secondary	₦0-20,000	3	4	2011	Non-reactive	2016-08-21	Yes	18/8/2016	Negative	N/A	0	0
2246	23	36	Male	Married	0-5 km (walk)	Farmer	Tiv	Completed Senior Secondary	₦0-20,000	1	1	2010	Non-reactive	2016-08-21	Yes	Nov. 2015	Negative	N/A	1	0
2247	23	20	Male	Married	0-5 km (walk)	Applicant	English;Tiv	Completed Senior Secondary	₦0-20,000	5	4	2145	Non-reactive	2016-08-21	Yes	15/6/2016	Negative	N/A	0	0
2248	27	25	Female	Married	6-10 km (bike)	Farmer	Tiv	No education	₦0-20,000	9	5		Non-reactive	2016-10-02	Yes	17/4/2016	Negative	N/A			7	2	1	1	No	2016-12-16
2249	28	22	Female	Married	0-5 km (walk)	Farmer	English;Tiv	Completed Senior Secondary	₦0-20,000	10	5		Non-reactive	2016-10-09	Yes	12-6-2016	Negative	N/A			1	1	0	1	Yes	2016-10-15
2250	23	24	Female	Married	6-10 km (bike)	Farmer	Hausa;Tiv	Completed Primary School	₦0-20,000	9	10	2195	Non-reactive	2016-08-21	Yes	April, 2016	Negative	N/A			4	5	4	1	No	2017-01-01
2251	23	20	Female	Married	0-5 km (walk)	Farmer	Tiv	Completed Primary School	₦0-20,000	6	2	2199	Non-reactive	2016-08-21	Yes	6/6/2016	Negative	N/A			5	1	0	0	No	2016-12-01
2252	23	30	Male	Married	6-10 km (bike)	Applicant;Trader	English;Tiv	Some Post-secondary	₦20,001-50,000	5	5	3034	Non-reactive	2016-10-16	Yes	8 September, 2016	Negative	N/A	0	1
2253	23	20	Female	Married	0-5 km (walk)	Farmer	English;Tiv	Completed Junior Secondary	₦0-20,000	1	3	2253101	Non-reactive	2016-10-02	Yes	August, 2016	Negative	N/A			6	2	0	1	No	2017-01-15
2254	23	24	Female	Married	0-5 km (walk)	Farmer	Tiv	No education	₦0-20,000	2	3	2254101	Non-reactive	2016-09-11	Yes	21 August, 2016	Negative	N/A			3	3	0	2	Yes	2016-08-21
2255	23	25	Female	Married	6-10 km (bike)	Other	English;Tiv	Some Post-secondary	₦0-20,000	1	1	2224	Non-reactive	2016-09-11	Yes	August, 2016	Negative	N/A			6	1	1	0	Yes	2016-12-01
2256	23	17	Female	Married	6-10 km (bike)	Farmer	English;Tiv	Completed Junior Secondary	₦0-20,000	2	1	2256101	Non-reactive	2016-08-21	Yes	02/6/2016	Negative	N/A			2	1	1	0	No	2017-02-01
2257	26	21	Female	Married	0-5 km (walk)	Farmer	English;Tiv	Completed Junior Secondary	₦0-20,000	4	3	2623	Non-reactive	2016-08-28	Yes	7/2016	Negative	N/A			6	3	3	0	Yes	2016-11-30
2258	26	20	Female	Married	0-5 km (walk)	Farmer	Tiv	No education	₦0-20,000	4	0		Non-reactive	2016-08-28	No	N/A	N/A	N/A			3	3	2	1	No	2017-02-01
2259	26	18	Female	Married	11-15 km (short ride)	Farmer	Tiv	Completed Primary School	₦0-20,000	4	0	2596	Non-reactive	2016-08-28	No	N/A	N/A	N/A			6	0	0	0	No	2017-11-15
2260	26	38	Female	Married	0-5 km (walk)	Trader	English;Igbo	Completed Senior Secondary	₦0-20,000	4	1	2591	Non-reactive	2016-08-28	No	N/A	N/A	N/A			6	6	3	3	Yes	2016-10-02
2261	23	15	Female	Married	0-5 km (walk)	Farmer	English;Tiv	Completed Senior Secondary	₦0-20,000	3	0		Non-reactive	2016-08-21	Yes	8/2/2016	Negative	N/A			6	0	0	0	Yes	2016-11-11
2262	23	21	Female	Married	6-10 km (bike)	Farmer	English;Tiv	Completed Senior Secondary	₦0-20,000	4	1		Non-reactive	2016-08-21	Yes	3/31/2016	Negative	N/A			6	1	1	0	No	2016-11-01
2263	26	18	Female	Married	0-5 km (walk)	Farmer	English	Completed Junior Secondary	₦0-20,000	5	6		Non-reactive	2016-08-28	Yes	8/2016	Negative	N/A			5	1	1	0	Yes	2016-12-01
2264	26	21	Female	Married	6-10 km (bike)	Farmer	Tiv	Completed Primary School	₦0-20,000	2	2		Non-reactive	2016-08-28	Yes	2/7/2016	Negative	N/A			8	2	1	1	No	2016-10-10
2265	26	25	Female	Married	6-10 km (bike)	Farmer	Tiv	Completed Senior Secondary	₦0-20,000	6	0		Non-reactive	2016-08-28	No	N/A	N/A	N/A			9	2	0	1	No	2016-08-15
2266	26	19	Female	Married	11-15 km (short ride)	Farmer	Tiv	No education	₦0-20,000	4	4		Non-reactive	2016-08-28	No	N/A	N/A	N/A			8	1	1	0	No	2016-09-15
2267	26	30	Female	Married	11-15 km (short ride)	Farmer	Tiv	No education	₦0-20,000	4	0	2545	Non-reactive	2016-08-28	No	N/A	N/A	N/A			3	5	1	4	No	2017-01-01
2268	26	40	Female	Married	>15km (long ride)	Farmer	Tiv	No education	₦0-20,000	4	0	2578	Non-reactive	2016-08-28	No	N/A	N/A	N/A			4	7	5	1	No	2017-01-01
2269	26	20	Female	Married	11-15 km (short ride)	Farmer	Tiv	Completed Primary School	₦0-20,000	4	0		Non-reactive	2016-08-28	No	N/A	N/A	N/A			6	0	0	0	No	2016-11-01
2270	23	26	Female	Married	0-5 km (walk)	Farmer	Tiv	Completed Junior Secondary	₦0-20,000	1	4	2270101	Non-reactive	2016-08-21	Yes	7/20/2016	Negative	N/A			4	1	0	0	No	2016-12-15
2271	26	29	Male	Married	0-5 km (walk)	Applicant	Tiv	Completed Post-secondary	₦0-20,000	5	4	2071	Non-reactive	2016-08-21	Yes	30/7/2016	Negative	N/A	0	0
2272	23	25	Male	Married	0-5 km (walk)	Farmer	English;Hausa;Tiv	Completed Junior Secondary	₦0-20,000	1	2	2565	Non-reactive	2016-08-28	Yes	4/2016	Negative	N/A	0	0
2273	26	40	Male	Married	0-5 km (walk)	Civil Servant	Tiv	Completed Post-secondary	₦20,001-50,000	1	3	5323	Non-reactive	2016-09-18	Yes	2004	Negative	N/A	1	1
2274	26	42	Male	Married	6-10 km (bike)	Farmer	Hausa;Tiv	No education	₦0-20,000	2	2	2211	Reactive	2016-09-18	No	N/A	N/A	N/A	2	0
2275	26	36	Male	Married	0-5 km (walk)	Farmer	English;Tiv	Completed Junior Secondary	₦0-20,000	6	4	5319	Reactive	2016-09-18	Yes	July, 2016	Positive	Yes	2	1
2276	23	50	Male	Married	0-5 km (walk)	Farmer	Tiv	No education	₦0-20,000	5	6	3037	Non-reactive	2016-10-16	No	N/A	N/A	N/A	4	3
2277	26	20	Male	Married	6-10 km (bike)	Farmer	English;Tiv	Completed Senior Secondary	₦0-20,000	8	3	3990	Non-reactive	2016-11-13	No	N/A	N/A	N/A	0	0
2278	25	30	Male	Married	6-10 km (bike)	Farmer	English;Tiv	Completed Senior Secondary	₦0-20,000	5	11	3074	Non-reactive	2016-10-23	Yes	6 September, 2016	Negative	N/A	5	5
2279	23	20	Male	Married	0-5 km (walk)	Farmer	Tiv	Completed Primary School	₦0-20,000	1	4	3024	Non-reactive	2016-10-16	No	N/A	N/A	N/A	0	0
2280	26	32	Male	Married	0-5 km (walk)	Trader	English;Igbo	Completed Senior Secondary	₦0-20,000	2	3	2032	Non-reactive	2016-08-21	Yes	June, 2012	Negative	N/A	1	2
2281	28	25	Male	Married	0-5 km (walk)	Farmer	Tiv	Completed Primary School	₦20,001-50,000	2	7	3185	Non-reactive	2016-10-16	Yes	4/9/2016	Negative	N/A	1	1
2282	25	31	Male	Married	0-5 km (walk)	Applicant	Tiv	Some Post-secondary	₦0-20,000	1	1	3026	Non-reactive	2016-10-23	Yes	15 May, 2016	Negative	N/A	1	0
2283	26	24	Female	Married	6-10 km (bike)	Farmer	Tiv	Completed Primary School	₦0-20,000	2	3		Non-reactive	2016-08-28	No	N/A	N/A	N/A			7	3	0	1	Yes	2016-10-03
2284	26	28	Female	Married	0-5 km (walk)	Trader	English;Igbo	Completed Senior Secondary	₦0-20,000	1	1	110993	Non-reactive	2016-08-28	Yes	5/2016	Negative	N/A			6	2	1	2	Yes	2016-11-01
2285	26	30	Female	Married	0-5 km (walk)	Farmer	Tiv	No education	₦0-20,000	2	6		Non-reactive	2016-08-28	Yes	8/2016	Negative	N/A			8	7	4	3	No	2016-09-01
2286	26	25	Female	Married	6-10 km (bike)	Other	English;Tiv	Some Post-secondary	₦20,001-50,000	4	3		Non-reactive	2016-08-28	Yes	30/8/2016	Negative	N/A			6	1	0	1	Yes	2016-11-01
2287	26	27	Female	Married	6-10 km (bike)	Trader	English;Igbo	Completed Senior Secondary	₦0-20,000	2	0	2600	Non-reactive	2016-08-28	Yes	6/7/2016	Negative	N/A			7	3	1	2	No	2016-10-01
2288	26	26	Male	Married	>15km (long ride)	Farmer	Hausa;Tiv	Completed Primary School	₦0-20,000	5	10	2756	Reactive	2016-09-18	Yes	8 July, 2015	Positive	Yes	0	1
2289	23	45	Male	Married	6-10 km (bike)	Farmer	Tiv	Completed Primary School	₦0-20,000	3	2	2520	Non-reactive	2016-08-28	Yes	12/12/2016	Negative	N/A	1	2
2290	26	22	Female	Married	0-5 km (walk)	Farmer	English;Tiv	Completed Primary School	₦0-20,000	9	3	110987	Reactive	2016-08-28	Yes	4/2016	Positive	No			9	1	1	0	No	2016-08-31
2291	26	22	Female	Married	0-5 km (walk)	Farmer	English;Tiv	Completed Senior Secondary	₦0-20,000	1	4		Non-reactive	2016-08-28	Yes	8/23/2016	Negative	N/A			9	2	1	0	Yes	2016-09-01
2292	26	29	Female	Married	6-10 km (bike)	Farmer	Tiv	No education	₦0-20,000	2	5		Non-reactive	2016-08-28	No	N/A	N/A	N/A			4	1	1	0	No	2017-01-01
2293	26	26	Female	Married	0-5 km (walk)	Farmer	Tiv	Completed Senior Secondary	₦0-20,000	2	2		Non-reactive	2016-08-28	No	N/A	N/A	N/A			6	0	0	0	No	2016-11-01
2294	26	32	Female	Married	0-5 km (walk)	Trader	English;Hausa;Igbo;Tiv	Completed Senior Secondary	₦0-20,000	1	3		Non-reactive	2016-08-28	Yes	7/2016	Negative	N/A			4	6	0	3	Yes	2017-02-01
2295	26	22	Female	Married	0-5 km (walk)	Farmer	Tiv	Completed Primary School	₦0-20,000	4	0		Non-reactive	2016-08-28	No	N/A	N/A	N/A			6	1	1	0	No	2016-11-01
2296	26	25	Female	Married	0-5 km (walk)	Farmer	Tiv	Completed Senior Secondary	₦0-20,000	1	2		Non-reactive	2016-08-28	No	N/A	N/A	N/A			8	4	1	1	No	2016-09-01
2297	12	21	Female	Married	0-5 km (walk)	Farmer	Tiv	Completed Primary School	₦0-20,000	6	3	2581	Non-reactive	2016-08-28	No	N/A	NA	N/A			4	3	1	1	No	2017-01-22
2298	12	20	Female	Married	0-5 km (walk)	Farmer	English;Tiv	Completed Junior Secondary	₦0-20,000	1	1		Non-reactive	2016-08-28	Yes	June 2016	Negative	N/A			7	2	0	1	Yes	2016-10-20
2299	12	25	Female	Married	0-5 km (walk)	Farmer	Tiv	Completed Primary School	₦0-20,000	2	3		Non-reactive	2016-08-28	No	N/A	NA	N/A			5	4	1	2	No	2016-12-20
2300	12	18	Female	Married	0-5 km (walk)	Farmer	Tiv	Completed Primary School	₦0-20,000	3	7	2625	Non-reactive	2016-08-28	Yes	July 2016	Negative	N/A			6	1	0	0	Yes	2016-11-15
2301	12	23	Female	Married	0-5 km (walk)	Farmer	Tiv	Completed Primary School	₦0-20,000	2	1	2579	Non-reactive	2016-08-28	Yes	August 2016	Negative	N/A			3	2	0	1	Yes	2017-01-15
2302	12	25	Female	Married	0-5 km (walk)	Farmer	Tiv	Completed Primary School	₦0-20,000	3	5		Non-reactive	2016-08-28	Yes	August 2016	Negative	N/A			7	3	2	0	No	2016-10-29
2303	12	22	Female	Married	0-5 km (walk)	Farmer	English;Tiv	Completed Primary School	₦0-20,000	4	8		Non-reactive	2016-09-25	No	N/A	NA	N/A			7	3	2	0	Yes	2016-11-15
2304	12	20	Female	Married	6-10 km (bike)	Farmer	Tiv	Completed Primary School	₦0-20,000	2	5		Non-reactive	2016-08-28	Yes	August 2016	Negative	N/A			7	1	0	0	No	2016-10-20
2305	12	30	Female	Married	0-5 km (walk)	Farmer	Tiv	Completed Primary School	₦0-20,000	6	5		Non-reactive	2016-08-28	Yes	July 2016	Negative	N/A			8	5	2	2	Yes	2016-09-15
2306	12	18	Female	Married	0-5 km (walk)	Farmer	English;Tiv	Completed Primary School	₦0-20,000	3	0	1486	Non-reactive	2016-08-28	Yes	May 2016	Negative	N/A			8	0	0	0	Yes	2016-09-15
2307	12	25	Female	Married	0-5 km (walk)	Farmer	Tiv	Completed Primary School	₦0-20,000	5	0	1570	Non-reactive	2016-08-28	Yes	March 2016	Negative	N/A			8	1	0	0	Yes	2016-09-15
2308	12	25	Female	Married	0-5 km (walk)	Farmer	English;Tiv	Completed Junior Secondary	₦0-20,000	2	0	1482	Non-reactive	2016-08-28	Yes	January 2016	Negative	N/A			8	1	0	0	Yes	2016-09-15
2309	12	20	Female	Married	0-5 km (walk)	Farmer	Tiv	No education	₦0-20,000	2	4	1382	Non-reactive	2016-08-28	Yes	April 2016	Negative	N/A			8	5	2	2	Yes	2016-09-15
2310	12	21	Female	Married	0-5 km (walk)	Farmer	Tiv	No education	₦0-20,000	6	8		Non-reactive	2016-08-28	Yes	August 2016	Negative	N/A			5	4	1	2	No	2016-12-27
2311	26	23	Female	Married	6-10 km (bike)	Farmer	English;Tiv	Completed Senior Secondary	₦0-20,000	6	2		Non-reactive	2016-08-28	Yes	7/7/2016	Negative	N/A			8	2	0	2	Yes	2016-09-01
2312	26	20	Female	Married	0-5 km (walk)	Farmer	Tiv	Completed Primary School	₦0-20,000	5	5	2593	Non-reactive	2016-08-28	No	N/A	N/A	N/A			7	1	1	0	No	2016-10-01
2313	26	32	Female	Married	0-5 km (walk)	Farmer;Trader	English;Tiv	Completed Senior Secondary	₦0-20,000	2	2		Reactive	2016-08-28	Yes	23/7/2012	Positive	Yes			8	5	2	1	Yes	2016-10-10
2314	26	28	Female	Married	0-5 km (walk)	Farmer	English;Hausa	Completed Senior Secondary	₦0-20,000	2	0		Non-reactive	2016-08-28	No	N/A	N/A	N/A			5	2	2	0	No	2016-12-01
2315	26	36	Female	Married	6-10 km (bike)	Farmer	English;Tiv	Completed Senior Secondary	₦0-20,000	3	9		Reactive	2016-08-28	Yes	25/3/2014	Negative	N/A			4	5	3	0	No	2017-01-01
2316	26	27	Female	Married	11-15 km (short ride)	Farmer	Tiv	Completed Primary School	₦0-20,000	4	0		Non-reactive	2016-08-28	No	N/A	N/A	N/A			7	5	2	2	No	2016-10-01
2317	26	24	Female	Married	0-5 km (walk)	Farmer	Tiv	Completed Junior Secondary	₦0-20,000	5	2		Non-reactive	2016-08-28	Yes	27/8/2016	Negative	N/A			8	2	2	0	Yes	2016-09-01
2318	26	28	Female	Married	0-5 km (walk)	Farmer	Tiv	Completed Primary School	₦0-20,000	1	0		Reactive	2016-08-28	Yes	10/2015	Negative	N/A			7	0	0	0	No	2016-10-01
2319	26	22	Female	Married	11-15 km (short ride)	Farmer	Tiv	Completed Primary School	₦0-20,000	5	1		Non-reactive	2016-09-04	No	N/A	N/A	N/A			3	1	1	0	No	2017-03-15
2320	26	21	Female	Married	6-10 km (bike)	Farmer	Tiv	No education	₦0-20,000	3	6	110470	Non-reactive	2016-09-04	No	N/A	N/A	N/A			3	1	0	1	No	2017-03-15
2321	23	25	Female	Married	0-5 km (walk)	Farmer	Tiv	No education	₦0-20,000	2	2	2613	Non-reactive	2016-09-11	Yes	April, 2016	Negative	N/A			9	3	1	1	No	2016-09-29
2322	23	25	Female	Married	0-5 km (walk)	Farmer	Tiv	No education	₦0-20,000	1	2	2585	Non-reactive	2016-10-02	No	N/A	N/A	N/A			1	0	0	0	No	2017-05-15
2323	26	29	Female	Married	>15km (long ride)	Farmer	Tiv	No education	₦0-20,000	4	0		Non-reactive	2016-08-28	No	N/A	N/A	N/A			8	2	0	2	No	2016-09-15
2324	26	28	Female	Married	0-5 km (walk)	Farmer	Tiv	Completed Primary School	₦0-20,000	5	5		Non-reactive	2016-08-28	No	N/A	N/A	N/A			9	2	1	1	Yes	2016-08-16
2325	26	20	Female	Married	11-15 km (short ride)	Farmer	Tiv	No education	₦0-20,000	4	0	2589	Non-reactive	2016-08-28	No	N/A	N/A	N/A			9	4	1	3	No	2017-09-15
2326	26	25	Female	Married	>15km (long ride)	Farmer	Tiv	Completed Primary School	₦0-20,000	4	2		Non-reactive	2016-08-28	No	N/A	N/A	N/A			6	2	0	2	No	2016-11-15
2327	26	20	Female	Married	11-15 km (short ride)	Farmer	Tiv	Completed Junior Secondary	₦0-20,000	7	0		Non-reactive	2016-08-28	No	N/A	N/A	N/A			8	1	0	1	No	2016-09-15
2328	26	15	Female	Married	0-5 km (walk)	Farmer	Tiv	No education	₦0-20,000	3	2		Non-reactive	2016-08-28	Yes	10/8/2016	Negative	N/A			8	0	0	0	No	2016-09-15
2329	23	40	Male	Married	6-10 km (bike)	Farmer	Tiv	Completed Junior Secondary	₦0-20,000	4	3	2372	Non-reactive	2016-08-28	Yes	5/5/2016	Negative	N/A	1	3
2330	23	42	Male	Married	0-5 km (walk)	Farmer	English;Tiv	Some Post-secondary	₦0-20,000	1	2	2515	Non-reactive	2016-08-28	Yes	7/2016	Negative	N/A	5	0
2331	23	46	Male	Married	0-5 km (walk)	Farmer	Tiv	No education	₦0-20,000	2	5	2186	Non-reactive	2016-08-28	No	N/A	N/A	N/A	0	2
2332	23	31	Male	Married	0-5 km (walk)	Farmer	English;Tiv	No education	₦0-20,000	3	5	3023	Non-reactive	2016-10-16	Yes	September, 2016	Negative	N/A	2	0
2333	23	24	Male	Married	0-5 km (walk)	Farmer;Trader	English;Hausa;Igbo;Tiv	Completed Junior Secondary	₦20,001-50,000	3	3	2460	Non-reactive	2016-08-28	Yes	7/2016	Negative	N/A	0	1
2334	23	28	Male	Married	0-5 km (walk)	Farmer	Tiv	Completed Primary School	₦0-20,000	2	2	2151	Non-reactive	2016-08-28	No	N/A	N/A	N/A	0	2
2335	26	40	Male	Married	>15km (long ride)	Farmer	English;Tiv	Completed Junior Secondary	₦0-20,000	8	3	2438	Non-reactive	2016-09-18	No	N/A	N/A	N/A	4	1
2336	26	28	Male	Married	>15km (long ride)	Farmer	Tiv	Completed Primary School	₦0-20,000	3	2	2213	Non-reactive	2016-09-18	No	N/A	N/A	N/A	0	1
2337	25	32	Male	Married	0-5 km (walk)	Farmer	Tiv	Completed Senior Secondary	₦0-20,000	1	2	3076	Non-reactive	2016-10-23	Yes	16 September, 2016	Negative	N/A	1	1
2338	26	38	Male	Married	6-10 km (bike)	Civil Servant	English;Hausa;Tiv	Completed Post-secondary	₦0-20,000	5	1	2387	Non-reactive	2016-09-18	No	N/A	N/A	N/A	1	0
2339	25	30	Male	Married	0-5 km (walk)	Trader	Tiv	Completed Primary School	₦0-20,000	1	2	3069	Non-reactive	2016-10-23	Yes	14 March, 2016	Negative	N/A	1	1
2340	23	41	Male	Married	11-15 km (short ride)	Farmer;Trader	English;Hausa;Tiv	No education	₦0-20,000	9	4	3045	Non-reactive	2016-10-16	Yes	August, 2016	Negative	N/A	5	2
2341	23	32	Male	Married	6-10 km (bike)	Applicant	English;Hausa;Tiv	Completed Senior Secondary	₦20,001-50,000	1	4	3047	Non-reactive	2016-10-16	Yes	24 September, 2016	Negative	N/A	1	3
2342	26	30	Male	Married	6-10 km (bike)	Farmer	English;Tiv	Completed Junior Secondary	₦0-20,000	3	3	5322	Non-reactive	2016-09-18	No	N/A	N/A	N/A	2	1
2343	26	25	Male	Married	0-5 km (walk)	Farmer	English;Tiv	Some Post-secondary	₦0-20,000	1	0	5317	Non-reactive	2016-09-11	Yes	20/6/2016	Negative	N/A	0	0
2344	26	30	Male	Married	>15km (long ride)	Farmer	English;Tiv	Completed Post-secondary	₦0-20,000	6	8	2439	Non-reactive	2016-09-18	No	N/A	N/A	N/A	0	1
2345	26	40	Male	Married	0-5 km (walk)	Civil Servant	Tiv	Completed Post-secondary	Above ₦100,001	2	8	2440	Non-reactive	2016-09-18	Yes	2015	Negative	N/A	5	7
2346	23	33	Male	Married	0-5 km (walk)	Civil Servant;Farmer	English;Tiv	Completed Post-secondary	₦20,001-50,000	1	1	2379	Non-reactive	2016-08-28	Yes	7/29/2016	Negative	N/A	0	1
2347	23	30	Male	Married	0-5 km (walk)	Farmer	English;Tiv	Completed Senior Secondary	₦0-20,000	1	2	2369	Non-reactive	2016-08-28	Yes	7/2016	Negative	N/A	0	0
2348	26	20	Female	Married	6-10 km (bike)	Farmer	Tiv	Completed Junior Secondary	₦0-20,000	8	11	110983	Non-reactive	2016-08-28	No	N/A	N/A	N/A			4	3	0	1	No	2016-12-15
2349	14	20	Female	Married	0-5 km (walk)	Trader	Tiv	No education	₦0-20,000	5	16		Non-reactive	2016-08-28	Yes	March 2016	Negative	NA			6	3	2	1	No	2016-11-05
2350	14	34	Female	Married	0-5 km (walk)	Trader	Tiv	Completed Junior Secondary	₦0-20,000	8	5		Reactive	2016-08-28	Yes	28.07.2016	Positive	Yes			8	5	1	2	Yes	2016-09-24
2351	26	27	Female	Married	0-5 km (walk)	Farmer	English;Tiv	Completed Senior Secondary	₦0-20,000	5	0		Non-reactive	2016-08-28	No	N/A	N/A	N/A			5	0	0	0	No	2016-12-15
2352	26	20	Female	Married	0-5 km (walk)	Farmer	Tiv	Completed Primary School	₦0-20,000	3	2		Non-reactive	2016-08-28	No	N/A	N/A	N/A			6	2	1	1	No	2016-10-01
2353	12	20	Female	Married	0-5 km (walk)	Farmer	Tiv	Completed Primary School	₦0-20,000	3	6		Non-reactive	2016-08-28	Yes	July 2016	Negative	N/A			6	5	2	2	No	2016-11-20
2354	26	30	Female	Married	0-5 km (walk)	Other	English;Igbo;Tiv	No education	₦50,001-100,000	2	6		Non-reactive	2016-08-28	Yes	7/2016	Negative	N/A			2	6	4	2	Yes	2017-03-01
2355	26	20	Female	Married	6-10 km (bike)	Farmer	Tiv	No education	₦0-20,000	3	0		Reactive	2016-08-28	No	N/A	N/A	N/A			7	0	0	0	No	2016-10-01
2356	26	19	Female	Married	0-5 km (walk)	Farmer	Tiv	Completed Primary School	₦0-20,000	11	5	110985	Non-reactive	2016-08-28	Yes	7/2016	Negative	N/A			5	0	0	0	No	2016-12-15
2357	26	23	Female	Married	6-10 km (bike)	Farmer	Tiv	Completed Primary School	₦0-20,000	8	2	2534	Reactive	2016-08-28	Yes	8/5/2016	Negative	N/A			6	0	0	0	No	2016-11-01
2358	26	21	Female	Married	0-5 km (walk)	Farmer	Tiv	Completed Junior Secondary	₦0-20,000	1	1		Reactive	2016-08-28	No	N/A	N/A	N/A			2	2	1	0	No	2016-09-01
2359	26	29	Female	Married	0-5 km (walk)	Farmer	Tiv	Completed Primary School	₦0-20,000	1	3		Non-reactive	2016-08-28	Yes	3/2016	Negative	N/A			5	4	2	1	No	2016-12-01
2360	26	22	Female	Married	0-5 km (walk)	Trader	English;Igbo	Completed Junior Secondary	₦0-20,000	1	8	2603	Non-reactive	2016-08-28	Yes	8/26/2016	Negative	N/A			6	2	4	4	Yes	2016-11-01
2361	26	25	Female	Married	0-5 km (walk)	Farmer	Tiv	Completed Primary School	₦0-20,000	9	7		Non-reactive	2016-08-28	Yes	7/2016	Negative	N/A			8	2	0	2	No	2016-09-15
2362	26	20	Female	Married	6-10 km (bike)	Farmer	Tiv	Completed Primary School	₦0-20,000	3	2		Non-reactive	2016-08-28	No	N/A	N/A	N/A			8	2	1	1	Yes	2016-09-09
2363	26	35	Female	Married	6-10 km (bike)	Farmer	Tiv	Completed Primary School	₦0-20,000	6	13		Reactive	2016-08-28	Yes	7/2016	Negative	N/A			6	3	0	3	No	2016-11-01
2364	26	18	Female	Married	0-5 km (walk)	Farmer	English;Tiv	Completed Senior Secondary	₦0-20,000	6	2	110994	Non-reactive	2016-08-28	Yes	12/8/2016	Negative	N/A			7	1	0	1	No	2016-10-10
2365	26	26	Female	Married	6-10 km (bike)	Farmer	Tiv	Completed Primary School	₦0-20,000	3	2		Non-reactive	2016-08-28	Yes	6/2016	Negative	N/A			5	6	3	1	No	2016-12-01
2366	26	30	Female	Married	0-5 km (walk)	Farmer	Tiv	No education	₦0-20,000	4	7		Non-reactive	2016-08-28	No	N/A	N/A	N/A			5	4	1	2	No	2016-12-01
2367	26	28	Female	Married	0-5 km (walk)	Farmer	English;Hausa;Tiv	Completed Senior Secondary	₦0-20,000	8	5		Non-reactive	2016-08-28	Yes	8/2016	Negative	N/A			8	2	1	1	Yes	2016-09-29
2368	26	21	Female	Married	0-5 km (walk)	Farmer	Tiv	Completed Primary School	₦0-20,000	4	1		Non-reactive	2016-08-28	No	N/A	N/A	N/A			8	1	0	1	No	2016-09-15
2369	23	18	Female	Married	0-5 km (walk)	Farmer;Trader	English;Tiv	Completed Junior Secondary	₦0-20,000	3	3	2347	Non-reactive	2016-08-28	Yes	2015	Negative	N/A			4	0	0	0	No	2017-01-01
2370	23	16	Female	Married	0-5 km (walk)	Farmer	Tiv	No education	₦0-20,000	1	0		Non-reactive	2016-08-28	Yes	1/2016	Negative	N/A			8	0	0	0	No	2016-09-01
2371	23	20	Female	Married	0-5 km (walk)	Farmer	Tiv	Completed Primary School	₦0-20,000	1	5		Non-reactive	2016-08-28	Yes	7/2016	Negative	N/A			3	2	2	0	No	2017-02-15
2372	23	20	Female	Married	6-10 km (bike)	Farmer	Tiv	Completed Primary School	₦0-20,000	4	3	2329	Non-reactive	2016-08-28	Yes	6/4/2011	Negative	N/A			6	0	0	0	Yes	2016-11-11
2373	23	35	Female	Married	0-5 km (walk)	Farmer	Tiv	No education	₦0-20,000	1	1		Reactive	2016-08-28	Yes	2/11/2015	Positive	Yes			8	3	1	0	Yes	2016-09-09
2374	23	20	Female	Married	0-5 km (walk)	Farmer	Tiv	Completed Primary School	₦0-20,000	4	10		Non-reactive	2016-08-28	No	N/A	N/A	N/A			5	1	1	0	Yes	2016-12-12
2375	23	21	Female	Married	0-5 km (walk)	Farmer;Trader	English;Tiv	Completed Primary School	₦0-20,000	6	13		Non-reactive	2016-08-28	Yes	10/2015	Negative	N/A			8	2	1	1	No	2016-09-01
2376	23	24	Female	Married	0-5 km (walk)	Farmer	English;Hausa;Tiv	Completed Primary School	₦20,001-50,000	4	6	2376101	Non-reactive	2016-08-28	Yes	7/2016	Negative	N/A			2	2	0	2	Yes	2017-03-01
2377	23	30	Female	Married	0-5 km (walk)	Farmer;Trader	Tiv	No education	₦0-20,000	6	8		Non-reactive	2016-08-28	Yes	3/2016	Negative	N/A			7	7	6	0	No	2016-10-01
2378	23	23	Female	Married	0-5 km (walk)	Farmer;Trader	English;Tiv	Completed Junior Secondary	₦0-20,000	5	3	2378101	Non-reactive	2016-08-28	Yes	7/2016	Negative	N/A			7	2	0	2	Yes	2016-10-01
2379	23	31	Female	Married	0-5 km (walk)	Applicant	English;Tiv	Completed Post-secondary	₦20,001-50,000	6	1	2346	Non-reactive	2016-08-28	Yes	12/2015	Negative	N/A			3	2	0	1	No	2017-02-01
2380	23	19	Female	Married	0-5 km (walk)	Farmer	Tiv	Completed Primary School	₦0-20,000	6	5		Non-reactive	2016-08-28	Yes	5/2016	Negative	N/A			5	2	0	1	No	2016-12-12
2381	23	25	Female	Married	6-10 km (bike)	Farmer	Tiv	No education	₦0-20,000	6	5	2598	Non-reactive	2016-08-28	Yes	3/2016	Negative	N/A			8	4	1	2	No	2016-09-15
2382	23	25	Female	Married	0-5 km (walk)	Farmer;Trader	Tiv	Completed Junior Secondary	₦20,001-50,000	8	1		Non-reactive	2016-08-28	Yes	6/2016	Negative	N/A			9	1	0	1	Yes	2016-09-15
2383	23	21	Female	Married	0-5 km (walk)	Farmer	Tiv	No education	₦0-20,000	5	3	2383101	Non-reactive	2016-08-28	Yes	4/6/2016	Negative	N/A			4	2	1	0	No	2016-10-01
2384	23	25	Female	Married	0-5 km (walk)	Farmer	Tiv	Completed Junior Secondary	₦0-20,000	1	4	2384101	Non-reactive	2016-08-28	No	N/A	N/A	N/A			6	4	1	3	No	2016-11-01
2385	23	18	Female	Married	0-5 km (walk)	Farmer	English;Tiv	Completed Primary School	₦0-20,000	8	5	2385101	Non-reactive	2016-08-28	Yes	4/2016	Negative	N/A			9	0	0	0	Yes	2016-09-15
2386	23	18	Female	Married	0-5 km (walk)	Farmer	Tiv	Completed Junior Secondary	₦0-20,000	3	1	2386101	Non-reactive	2016-08-28	Yes	7/2016	Negative	N/A			9	0	0	0	Yes	2016-08-21
2387	26	24	Female	Married	0-5 km (walk)	Farmer	Tiv	Completed Senior Secondary	₦0-20,000	2	1	2338	Non-reactive	2016-09-18	Yes	18 May, 2016	Negative	N/A			7	0	0	1	Yes	2016-11-01
2388	26	32	Female	Married	0-5 km (walk)	Farmer	English;Tiv	Completed Senior Secondary	₦0-20,000	2	1	110997	Reactive	2016-09-18	Yes	1 August, 2016	Positive	Yes			6	3	2	2	Yes	2016-12-01
2389	26	27	Female	Married	>15km (long ride)	Farmer	Tiv	No education	₦0-20,000	5	3		Non-reactive	2016-09-18	No	N/A	N/A	N/A			8	3	1	2	No	2016-10-01
2390	26	20	Female	Married	>15km (long ride)	Farmer	Tiv	No education	₦0-20,000	3	8		Non-reactive	2016-09-18	Yes	May, 2016	Negative	N/A			9	4	2	2	No	2016-09-24
2391	26	23	Female	Married	6-10 km (bike)	Farmer	Tiv	No education	₦0-20,000	5	0		Non-reactive	2016-09-18	No	N/A	N/A	N/A			8	0	0	0	Yes	2016-10-01
2392	26	23	Female	Married	0-5 km (walk)	Farmer	Tiv	No education	₦0-20,000	1	2		Non-reactive	2016-09-18	Yes	20/2/2015	Negative	N/A			9	3	0	2	Yes	2016-09-01
2393	26	23	Female	Married	0-5 km (walk)	Farmer	Tiv	Completed Junior Secondary	₦0-20,000	1	0		Non-reactive	2016-09-18	Yes	23/8/2016	Negative	N/A			7	2	0	1	No	2016-12-01
2394	23	21	Female	Married	0-5 km (walk)	Farmer	English;Tiv	Completed Senior Secondary	₦0-20,000	1	0		Non-reactive	2016-08-28	Yes	4/2016	Negative	N/A			6	0	0	0	Yes	2016-11-01
2395	23	19	Female	Married	0-5 km (walk)	Farmer	English;Tiv	Completed Junior Secondary	₦0-20,000	4	2		Non-reactive	2016-08-28	Yes	8/21/2016	Negative	N/A			7	1	0	1	Yes	2016-10-01
2396	23	19	Female	Married	0-5 km (walk)	Farmer	Tiv	Completed Junior Secondary	₦0-20,000	5	3		Non-reactive	2016-08-28	Yes	2/2/2016	Negative	N/A			8	4	2	1	No	2016-09-09
2397	23	20	Female	Married	0-5 km (walk)	Farmer	Tiv	No education	₦0-20,000	1	1		Non-reactive	2016-08-28	No	N/A	N/A	N/A			7	2	1	0	No	2016-10-01
2398	26	26	Male	Married	0-5 km (walk)	Farmer;Trader	Hausa;Tiv	Completed Primary School	₦0-20,000	2	4	2217	Non-reactive	2016-09-04	Yes	16 March, 2016	Negative	N/A	3	0
2399	23	24	Female	Married	0-5 km (walk)	Farmer	Tiv	Completed Junior Secondary	₦0-20,000	2	4	2562	Non-reactive	2016-09-11	Yes	8 Sept. 2016	Negative	N/A			9	1	0	1	Yes	2016-09-05
2400	23	20	Female	Married	0-5 km (walk)	Farmer;Trader	English;Tiv	Completed Junior Secondary	₦0-20,000	1	2	2400101	Non-reactive	2016-08-28	Yes	6/2016	Negative	N/A			5	1	0	1	Yes	2016-12-01
2401	13	34	Female	Married	0-5 km (walk)	Trader	English;Igbo	Some Post-secondary	₦20,001-50,000	4	1	1979	Non-reactive	2016-08-28	Yes	August 2016	Negative	NA			3	4	1	2	Yes	2017-01-06
2402	13	16	Female	Married	0-5 km (walk)	Farmer	Tiv	Completed Junior Secondary	₦0-20,000	3	3	5854	Non-reactive	2016-08-28	Yes	05/06/2016	Negative	NA			7	0	0	0	Yes	2016-11-07
2403	14	22	Female	Married	0-5 km (walk)	Farmer	English;Tiv	Completed Junior Secondary	₦0-20,000	1	2	2421	Non-reactive	2016-08-28	Yes	March 2016	Negative	NA			3	1	0	1	Yes	2017-02-04
2404	20	37	Male	Married	6-10 km (bike)	Applicant	English;Tiv	Completed Post-secondary	₦0-20,000	5	2	2050	Non-reactive	2016-08-28	Yes	3/3/2016	Negative	NA	0	0
2405	20	23	Male	Married	0-5 km (walk)	Farmer	English;Tiv	Completed Junior Secondary	₦50,001-100,000	1	5	2081	Non-reactive	2016-08-28	No	NA	N/A	NA	2	1
2406	20	27	Male	Married	0-5 km (walk)	Farmer	English;Tiv	Completed Senior Secondary	₦0-20,000	6	4	5310	Non-reactive	2016-10-02	No	NA	N/A	NA	1	1
2407	14	24	Male	Married	0-5 km (walk)	Farmer	English;Tiv	Completed Senior Secondary	₦0-20,000	3	5	2472	Non-reactive	2016-08-28	Yes	May 2016	Negative	NA	0	0
2408	14	45	Male	Married	>15km (long ride)	Farmer	Tiv	No education	₦0-20,000	5	7	2441	Non-reactive	2016-08-28	No	NA	NA	NA	2	3
2409	14	20	Male	Married	0-5 km (walk)	Farmer	Tiv	Completed Senior Secondary	₦0-20,000	6	5	5185	Non-reactive	2016-09-11	No	NA	NA	NA	0	0
2410	13	28	Male	Married	0-5 km (walk)	Farmer	Tiv	No education	₦0-20,000	2	8	5553	Non-reactive	2016-09-25	Yes	June 2016	Negative	NA	0	1
2411	13	25	Male	Married	0-5 km (walk)	Farmer	Tiv	Some Post-secondary	₦0-20,000	6	2	5555	Non-reactive	2016-09-25	Yes	April 2016	Negative	NA	0	0
2412	14	28	Male	Married	6-10 km (bike)	Farmer	English;Tiv	Completed Senior Secondary	Above ₦100,001	6	3	2468	Non-reactive	2016-08-28	Yes	August 2016	Negative	NA	1	2
2413	14	20	Male	Married	0-5 km (walk)	Farmer	Tiv	Completed Senior Secondary	₦0-20,000	6	5	2465	Non-reactive	2016-08-28	Yes	May 2016	Negative	NA	0	0
2414	13	75	Male	Married	0-5 km (walk)	Farmer	English;Tiv	Completed Primary School	₦0-20,000	4	8	2134	Non-reactive	2016-09-25	Yes	2015	Negative	NA	5	9
2415	14	35	Male	Married	0-5 km (walk)	Farmer	Tiv	No education	₦0-20,000	10	6	2474	Non-reactive	2016-08-28	No	NA	NA	NA	1	2
2416	13	36	Male	Married	6-10 km (bike)	Farmer	English;Tiv	Completed Senior Secondary	₦0-20,000	2	2	5591	Non-reactive	2016-09-25	Yes	Sept 2016	Negative	NA	2	0
2417	13	36	Male	Married	0-5 km (walk)	Farmer	Tiv	No education	₦0-20,000	3	7	5556	Non-reactive	2016-09-25	Yes	12.08.2016	Negative	NA	1	4
2418	14	28	Male	Married	0-5 km (walk)	Farmer	Tiv	Completed Senior Secondary	₦0-20,000	1	1	2027	Non-reactive	2016-08-28	Yes	July 2016	Negative	NA	1	1
2419	14	20	Male	Married	0-5 km (walk)	Farmer	English;Tiv	Completed Junior Secondary	₦20,001-50,000	4	10	2449	Non-reactive	2016-08-28	Yes	August 2016	Negative	NA	0	1
2420	14	30	Male	Married	6-10 km (bike)	Applicant	English;Tiv	Completed Post-secondary	₦0-20,000	6	2	2028	Non-reactive	2016-08-28	Yes	11.06.2016	Negative	NA	0	2
2421	14	24	Male	Married	0-5 km (walk)	Applicant	English;Tiv	Completed Post-secondary	₦0-20,000	8	4	2403	Non-reactive	2016-08-28	Yes	June 2016	Negative	NA	0	1
2422	20	25	Male	Married	0-5 km (walk)	Farmer	Tiv	Completed Primary School	₦0-20,000	3	3	2090	Non-reactive	2016-08-28	Yes	15/6/2016	Negative	NA	2	0
2423	20	41	Male	Married	6-10 km (bike)	Farmer	English;Tiv	Completed Junior Secondary	₦20,001-50,000	2	3	2048	Non-reactive	2016-08-28	Yes	6/3/2016	Negative	NA	2	3
2425	20	25	Female	Married	6-10 km (bike)	Farmer	English;Hausa;Tiv	Completed Junior Secondary	Above ₦100,001	20	7		Non-reactive	2016-08-28	Yes	5/01/2016	Negative	NA			6	4	1	3	No	2016-11-18
2426	20	33	Female	Married	0-5 km (walk)	Farmer	Tiv	Completed Primary School	₦0-20,000	3	6		Non-reactive	2016-08-28	Yes	22/8/2016	Negative	NA			4	4	2	2	No	2017-01-20
2427	20	34	Male	Married	0-5 km (walk)	Trader	English;Tiv	Completed Senior Secondary	₦20,001-50,000	6	1	2031	Non-reactive	2016-08-28	Yes	01/07/2016	Negative	NA	0	1
2428	20	20	Female	Married	0-5 km (walk)	Farmer	English;Tiv	Completed Senior Secondary	₦0-20,000	3	2		Non-reactive	2016-08-28	Yes	16/7/2016	Negative	NA			5	0	0	0	No	2016-11-11
2429	19	29	Male	Married	11-15 km (short ride)	Farmer	English;Tiv	Completed Junior Secondary	₦20,001-50,000	2	1	5286	Non-reactive	2016-09-25	Yes	17/8/2016	Negative	NA	0	1
2430	20	38	Male	Married	0-5 km (walk)	Farmer	English;Tiv	Completed Senior Secondary	₦0-20,000	3	0	2087	Reactive	2016-08-28	Yes	15/04/2010	Negative	NA	0	0
2431	20	39	Male	Married	0-5 km (walk)	Farmer	Tiv	Completed Senior Secondary	₦0-20,000	3	2	5134	Non-reactive	2016-09-11	No	NA	N/A	NA	1	0
2432	20	35	Male	Married	0-5 km (walk)	Applicant	English;Tiv	Some Post-secondary	₦20,001-50,000	8	9	2036	Non-reactive	2016-08-28	Yes	17/6/2016	Negative	NA	0	0
2433	26	25	Male	Married	0-5 km (walk)	Civil Servant;Farmer	Tiv	Completed Senior Secondary	₦0-20,000	3	6	3007	Non-reactive	2016-10-09	Yes	10/9/2015	Negative	N/A	1	0
2434	26	40	Male	Married	0-5 km (walk)	Farmer	English;Hausa;Tiv	Completed Primary School	₦0-20,000	5	6	3015	Non-reactive	2016-10-09	Yes	6 August, 2016	Negative	N/A	4	6
2435	23	24	Male	Married	0-5 km (walk)	Farmer	English;Tiv	Completed Senior Secondary	₦20,001-50,000	2	0	3032	Non-reactive	2016-10-16	No	N/A	N/A	N/A	0	0
2436	26	26	Male	Married	0-5 km (walk)	Farmer	English;Hausa;Tiv	Completed Senior Secondary	₦0-20,000	2	4	3001	Non-reactive	2016-10-09	Yes	August, 2016	Negative	N/A	1	3
2437	23	33	Male	Married	0-5 km (walk)	Civil Servant	English;Tiv	Completed Senior Secondary	₦20,001-50,000	1	6	2650	Non-reactive	2016-09-11	Yes	March, 2016	Negative	N/A	2	1
2438	26	21	Female	Married	6-10 km (bike)	Farmer	English;Tiv	Completed Junior Secondary	₦0-20,000	4	3	2335	Non-reactive	2016-09-18	No	N/A	N/A	N/A			5	3	1	2	No	2017-01-01
2439	26	23	Female	Married	>15km (long ride)	Farmer	English;Tiv	Completed Junior Secondary	₦0-20,000	6	8	2344	Non-reactive	2016-09-18	No	N/A	N/A	N/A			3	7	2	1	No	2017-03-01
2440	26	25	Female	Married	0-5 km (walk)	Farmer	Tiv	Completed Primary School	₦0-20,000	1	2	2345	Non-reactive	2016-09-18	Yes	2015	Negative	N/A			2	3	2	0	Yes	2017-04-15
2441	14	40	Female	Married	6-10 km (bike)	Farmer	Tiv	No education	₦20,001-50,000	4	5	2408	Reactive	2016-08-28	No	NA	NA	NA			4	7	1	4	No	2016-12-30
2442	14	39	Female	Married	0-5 km (walk)	Farmer	English;Tiv	Completed Senior Secondary	₦0-20,000	2	4	1990	Non-reactive	2016-08-28	Yes	August 2016	Negative	NA			8	4	1	2	No	2016-09-10
2443	14	20	Female	Married	>15km (long ride)	Farmer	Tiv	Completed Senior Secondary	₦0-20,000	5	4	107197	Non-reactive	2016-08-28	Yes	May 2016	Negative	NA			7	2	1	0	No	2016-11-16
2444	14	19	Female	Married	0-5 km (walk)	Farmer	Tiv	Completed Junior Secondary	₦0-20,000	3	3		Non-reactive	2016-08-28	Yes	02.06.2016	Negative	NA			3	1	1	0	No	2017-03-17
2445	14	24	Female	Married	0-5 km (walk)	Farmer	Tiv	Completed Senior Secondary	₦0-20,000	11	12	6282	Non-reactive	2016-08-28	Yes	May 2016	Negative	NA			5	2	1	0	No	2016-12-03
2446	14	21	Female	Married	0-5 km (walk)	Farmer;Trader	English;Tiv	Completed Junior Secondary	₦0-20,000	2	0		Non-reactive	2016-08-28	Yes	June 2016	Negative	NA			6	1	0	1	No	2016-11-11
2447	14	18	Female	Married	0-5 km (walk)	Farmer	Tiv	No education	₦0-20,000	1	2	1991	Non-reactive	2016-08-28	Yes	25.06.2016	Negative	NA			5	3	2	0	No	2016-12-17
2448	14	21	Female	Married	0-5 km (walk)	Farmer	Tiv	No education	₦0-20,000	2	2	107437	Non-reactive	2016-08-28	Yes	16.06.2016	Negative	NA			2	3	2	0	No	2017-03-15
2449	14	15	Female	Married	0-5 km (walk)	Farmer	Tiv	Completed Primary School	₦0-20,000	5	3	2419	Non-reactive	2016-08-28	No	NA	NA	NA			3	0	0	0	No	2017-02-11
2450	26	25	Female	Married	0-5 km (walk)	Civil Servant	English;Tiv	Completed Post-secondary	₦0-20,000	4	5		Non-reactive	2016-09-18	Yes	14/8/2016	Negative	N/A			8	3	4	1	Yes	2016-11-30
2451	23	30	Female	Married	6-10 km (bike)	Applicant;Farmer;Trader	Other;Tiv	Completed Senior Secondary	₦20,001-50,000	7	10		Non-reactive	2016-09-11	Yes	August, 2016	Negative	N/A			5	3	2	2	Yes	2016-12-27
2452	12	20	Female	Married	0-5 km (walk)	Farmer	English;Tiv	Completed Junior Secondary	₦0-20,000	5	15		Non-reactive	2016-08-28	Yes	August 2016	Negative	N/A			7	2	0	1	No	2016-10-25
2453	26	22	Female	Married	>15km (long ride)	Farmer	English;Tiv	Some Post-secondary	₦0-20,000	6	2		Reactive	2016-09-18	Yes	4 August, 2016	Positive	Yes			6	0	0	0	Yes	2016-12-01
2454	23	32	Female	Married	0-5 km (walk)	Farmer	Tiv	No education	₦0-20,000	7	5		Reactive	2016-08-28	Yes	10/2010	Positive	Yes			5	5	2	3	Yes	2016-12-16
2455	14	28	Female	Married	0-5 km (walk)	Farmer;Trader	Tiv	Completed Senior Secondary	₦0-20,000	5	13	1983	Non-reactive	2016-08-28	Yes	March 2013	Negative	NA			3	4	3	0	No	2017-02-17
2456	14	25	Female	Married	0-5 km (walk)	Farmer	Tiv	Completed Primary School	Above ₦100,001	4	2		Non-reactive	2016-08-28	Yes	14.06.2016	Negative	NA			8	3	1	1	Yes	2016-09-14
2457	14	17	Female	Married	11-15 km (short ride)	Farmer	English;Tiv	Completed Junior Secondary	₦20,001-50,000	10	10	1981	Non-reactive	2016-08-28	No	NA	NA	NA			3	1	1	0	No	2017-02-11
2458	14	22	Female	Married	0-5 km (walk)	Trader	Tiv	Completed Junior Secondary	₦0-20,000	1	2		Non-reactive	2016-08-28	Yes	August 2016	Negative	NA			6	0	0	0	No	2016-11-13
2459	14	20	Female	Married	0-5 km (walk)	Farmer	Tiv	Completed Junior Secondary	₦0-20,000	4	3		Non-reactive	2016-08-28	Yes	February 2016	Negative	NA			8	2	1	1	Yes	2016-09-10
2460	23	32	Female	Married	0-5 km (walk)	Farmer;Trader	English;Hausa;Tiv	Completed Primary School	₦20,001-50,000	2	4	2333	Non-reactive	2016-08-28	Yes	2/2016	Negative	N/A			8	1	0	1	Yes	2016-10-01
2462	44	25	Male	Married	0-5 km (walk)	Farmer	English;Tiv	Completed Primary School	₦0-20,000	3	2	5869	Non-reactive	2016-10-23	No	NA	NA	NA	10	10
2463	26	25	Female	Married	6-10 km (bike)	Farmer	Tiv	Completed Junior Secondary	₦0-20,000	5	2		Reactive	2016-09-18	Yes	05/2/2015	Positive	Yes			6	2	1	1	Yes	2016-11-01
2464	14	20	Female	Married	0-5 km (walk)	Trader	Tiv	Completed Junior Secondary	₦0-20,000	3	6		Non-reactive	2016-08-28	No	NA	NA	NA			9	1	1	0	No	2016-08-31
2465	14	17	Female	Married	0-5 km (walk)	Farmer	English;Tiv	Completed Senior Secondary	₦0-20,000	3	4	2413	Non-reactive	2016-08-28	No	NA	NA	NA			8	0	0	0	No	2016-09-23
2466	14	20	Female	Married	0-5 km (walk)	Farmer	Tiv	No education	₦0-20,000	3	2		Non-reactive	2016-08-28	Yes	March 2016	Negative	NA			5	3	0	3	No	2016-12-09
2467	14	20	Female	Married	0-5 km (walk)	Farmer	Tiv	Completed Junior Secondary	₦0-20,000	2	3	6020	Non-reactive	2016-08-28	Yes	03.07.2016	Negative	NA			8	2	0	0	Yes	2016-09-24
2468	14	23	Female	Married	6-10 km (bike)	Farmer;Trader	English;Tiv	Completed Junior Secondary	₦0-20,000	6	3	2412	Non-reactive	2016-08-28	Yes	May 2016	Negative	NA			8	2	0	2	No	2016-09-10
2469	14	27	Female	Widowed	6-10 km (bike)	Farmer	Tiv	Completed Junior Secondary	₦0-20,000	4	3		Reactive	2016-08-28	Yes	2014	Positive	Yes			8	7	3	0	No	2016-09-23
2470	14	22	Female	Married	0-5 km (walk)	Farmer	Tiv	Completed Primary School	₦0-20,000	10	12		Non-reactive	2016-08-28	Yes	July 2016	Negative	NA			7	2	1	0	No	2016-10-22
2471	14	30	Female	Married	0-5 km (walk)	Civil Servant	English;Tiv	Completed Post-secondary	₦0-20,000	3	1		Non-reactive	2016-08-28	Yes	30.10.2014	Negative	NA			9	1	1	0	Yes	2016-08-29
2472	14	20	Female	Married	0-5 km (walk)	Farmer	Tiv	No education	₦0-20,000	3	5	2407	Non-reactive	2016-08-28	Yes	26.06.2016	Negative	NA			3	2	0	0	No	2017-02-11
2474	14	23	Female	Married	0-5 km (walk)	Trader	Tiv	Completed Senior Secondary	₦0-20,000	3	6	2415	Non-reactive	2016-08-28	Yes	17.01.2016	Negative	NA			2	3	1	2	No	2017-03-10
2476	14	20	Female	Married	>15km (long ride)	Farmer	Tiv	Completed Primary School	₦0-20,000	5	7		Non-reactive	2016-08-28	No	NA	NA	NA			3	0	0	0	No	2017-02-16
2477	26	25	Female	Married	11-15 km (short ride)	Farmer	Tiv	Completed Primary School	₦0-20,000	4	2		Non-reactive	2016-09-18	No	N/A	N/A	N/A			7	2	1	1	No	2016-11-15
2478	23	21	Female	Married	0-5 km (walk)	Farmer	Tiv	No education	₦0-20,000	1	0		Non-reactive	2016-10-02	Yes	July, 2016	Negative	N/A			7	2	0	0	Yes	2016-11-15
2479	26	22	Female	Married	>15km (long ride)	Farmer	Tiv	No education	₦0-20,000	2	4	110990	Non-reactive	2016-09-18	No	N/A	N/A	N/A			4	3	3	0	No	2017-02-01
2480	26	22	Female	Married	0-5 km (walk)	Farmer	Tiv	No education	₦0-20,000	7	6		Non-reactive	2016-09-18	No	N/A	N/A	N/A			5	0	0	0	No	2017-01-01
2481	20	38	Male	Married	0-5 km (walk)	Farmer	English;Tiv	Completed Primary School	₦0-20,000	4	8	2149	Reactive	2016-08-28	Yes	10/2011	Positive	Yes	0	1
2482	20	28	Male	Married	0-5 km (walk)	Farmer	Tiv	Completed Junior Secondary	₦0-20,000	5	3	1862	Non-reactive	2016-08-28	Yes	19/6/2016	Negative	NA	2	3
2483	19	25	Male	Married	11-15 km (short ride)	Farmer	Tiv	Completed Primary School	₦20,001-50,000	2	3	5123	Non-reactive	2016-09-25	Yes	22/7/2016	Negative	NA	1	2
2484	19	25	Male	Married	6-10 km (bike)	Farmer	English;Tiv	No education	₦0-20,000	0	4	5120	Non-reactive	2016-09-25	Yes	15/09/2016	Negative	NA	1	1
2485	23	26	Female	Married	0-5 km (walk)	Farmer	Tiv	No education	₦0-20,000	4	3		Non-reactive	2016-08-28	Yes	30/6/2016	Negative	N/A			6	3	2	1	Yes	2016-11-01
2486	20	35	Male	Married	0-5 km (walk)	Farmer	English;Tiv	Completed Senior Secondary	₦0-20,000	2	3	2083	Reactive	2016-08-28	Yes	26/02/2016	Negative	NA	1	2
2487	20	25	Male	Married	0-5 km (walk)	Farmer	English;Tiv	Completed Senior Secondary	₦20,001-50,000	4	5	2034	Non-reactive	2016-08-28	Yes	14/04/2016	Negative	NA	0	0
2488	20	25	Female	Married	0-5 km (walk)	Farmer	Tiv	Completed Primary School	₦0-20,000	3	4		Non-reactive	2016-08-28	Yes	8/7/2016	Negative	NA			4	4	1	3	No	2017-01-05
2489	19	48	Male	Married	>15km (long ride)	Farmer	English;Hausa;Tiv;Yoruba	Completed Primary School	₦50,001-100,000	2	1	5288	Non-reactive	2016-09-25	Yes	18/7/2016	Negative	NA	1	0
2490	23	19	Female	Married	0-5 km (walk)	Farmer	English;Tiv	Some Post-secondary	₦0-20,000	1	1		Non-reactive	2016-08-28	Yes	20/07/2016	Negative	N/A			7	0	0	0	Yes	2016-10-01
2491	23	25	Female	Married	0-5 km (walk)	Trader	English;Igbo	Completed Senior Secondary	₦0-20,000	2	3	2491101	Non-reactive	2016-08-28	Yes	6/9/2016	Negative	N/A			6	2	1	1	Yes	2016-11-01
2492	12	20	Female	Married	0-5 km (walk)	Farmer	Tiv	Completed Primary School	₦0-20,000	5	3		Non-reactive	2016-08-28	No	N/A	NA	N/A			5	3	1	1	No	2016-12-15
2493	23	22	Female	Married	0-5 km (walk)	Farmer	Tiv	Completed Primary School	₦0-20,000	5	4	2106	Non-reactive	2016-08-28	Yes	8/06/2016	Negative	N/A			8	3	2	0	No	2016-09-01
2494	12	25	Female	Married	6-10 km (bike)	Farmer	Tiv	No education	₦0-20,000	3	1		Non-reactive	2016-08-28	No	N/A	NA	N/A			4	1	0	0	No	2017-01-15
2495	12	26	Female	Married	6-10 km (bike)	Farmer	English;Tiv	No education	₦0-20,000	6	3		Reactive	2016-08-28	No	N/A	NA	N/A			8	2	0	0	No	2016-09-19
2496	23	26	Female	Married	0-5 km (walk)	Trader	English;Tiv	Some Post-secondary	₦0-20,000	1	1		Non-reactive	2016-08-28	Yes	6/6/2016	Negative	N/A			8	1	1	0	No	2016-09-09
2497	23	27	Female	Married	0-5 km (walk)	Applicant	Tiv	Completed Post-secondary	₦0-20,000	4	3	2497101	Non-reactive	2016-08-28	Yes	8/2/2016	Negative	N/A			6	1	1	0	Yes	2016-12-12
2498	23	20	Female	Married	0-5 km (walk)	Farmer	Tiv	Completed Primary School	₦0-20,000	2	1	2498101	Non-reactive	2016-08-28	Yes	6/8/2016	Negative	N/A			1	1	1	0	No	2017-04-04
2499	23	25	Female	Married	0-5 km (walk)	Farmer;Trader	English;Tiv	Completed Senior Secondary	₦20,001-50,000	2	5		Non-reactive	2016-08-28	Yes	7/2016	Negative	N/A			8	3	0	3	Yes	2016-09-01
2500	23	25	Female	Married	0-5 km (walk)	Farmer	Tiv	No education	₦0-20,000	1	2	2500101	Non-reactive	2016-09-11	Yes	5 August, 2016	Negative	N/A			5	2	2	0	No	2017-01-15
2501	23	30	Female	Married	0-5 km (walk)	Applicant	English;Tiv	Completed Post-secondary	₦20,001-50,000	1	3	2501101	Non-reactive	2016-08-28	Yes	2015	Negative	N/A			2	2	0	1	Yes	2017-03-01
2502	23	23	Female	Married	6-10 km (bike)	Farmer	Tiv	No education	₦0-20,000	3	9	2539	Non-reactive	2016-09-11	Yes	April, 2016	Negative	N/A			8	1	1	0	Yes	2016-10-01
2503	23	19	Female	Married	6-10 km (bike)	Farmer;Trader	Tiv	No education	₦0-20,000	5	3	2605	Non-reactive	2016-09-11	No	N/A	N/A	N/A			9	0	0	0	No	2016-09-21
2504	23	27	Female	Married	0-5 km (walk)	Farmer	Tiv	No education	₦0-20,000	1	1	2504101	Non-reactive	2016-09-11	No	N/A	N/A	N/A			5	0	0	0	No	2016-09-15
2505	23	30	Female	Married	6-10 km (bike)	Farmer	Tiv	Completed Primary School	₦0-20,000	3	4	7012	Non-reactive	2016-09-11	Yes	April, 2016	Negative	N/A			9	4	1	3	Yes	2016-09-21
2506	23	28	Female	Married	0-5 km (walk)	Other	English;Tiv	Completed Senior Secondary	₦0-20,000	1	10	2506101	Non-reactive	2016-08-28	Yes	6/2016	Negative	N/A			5	4	2	2	No	2016-12-15
2507	23	28	Female	Married	0-5 km (walk)	Farmer	Tiv	Completed Senior Secondary	₦0-20,000	1	6	2507101	Non-reactive	2016-09-11	Yes	August, 2016	Negative	N/A			5	4	1	3	Yes	2017-01-01
2508	23	27	Female	Married	6-10 km (bike)	Farmer;Trader	Tiv	No education	₦0-20,000	1	2	2508101	Non-reactive	2016-09-11	Yes	April, 2016	Negative	N/A			6	2	1	1	No	2016-12-01
2509	23	20	Female	Married	6-10 km (bike)	Farmer	Tiv	No education	₦50,001-100,000	1	3		Non-reactive	2016-09-11	Yes	6/7/2016	Negative	N/A			8	3	1	2	No	2016-10-01
2510	23	28	Female	Married	0-5 km (walk)	Farmer	Tiv	No education	₦0-20,000	1	0	2510101	Non-reactive	2016-10-02	No	N/A	N/A	N/A			9	5	1	3	No	2016-10-15
2511	26	26	Female	Married	6-10 km (bike)	Farmer	Tiv	Completed Primary School	₦0-20,000	3	5		Non-reactive	2016-09-18	Yes	20 August, 2016	Negative	N/A			4	3	1	2	No	2017-02-01
2512	26	19	Female	Married	6-10 km (bike)	Farmer	Tiv	No education	₦0-20,000	4	7		Non-reactive	2016-09-18	Yes	7 June, 2016	Negative	N/A			9	1	1	0	Yes	2016-09-24
2513	26	21	Female	Married	6-10 km (bike)	Farmer	Tiv	Completed Primary School	₦0-20,000	5	3	110989	Non-reactive	2016-09-18	No	N/A	N/A	N/A			5	0	0	0	No	2017-01-01
2514	23	28	Female	Married	0-5 km (walk)	Farmer	English;Hausa;Tiv	Completed Primary School	₦0-20,000	3	4	110946	Non-reactive	2016-08-28	Yes	6/2016	Negative	N/A			2	2	1	0	Yes	2017-03-01
2515	23	30	Female	Married	0-5 km (walk)	Farmer	Tiv	No education	₦0-20,000	1	2	2330	Non-reactive	2016-08-28	Yes	7/2016	Negative	N/A			5	4	3	1	Yes	2016-12-01
2516	23	27	Female	Married	0-5 km (walk)	Farmer	Tiv	No education	₦0-20,000	2	5		Non-reactive	2016-08-28	Yes	10/7/2016	Negative	N/A			6	6	1	5	No	2016-11-15
2517	23	18	Female	Married	0-5 km (walk)	Farmer	English;Tiv	Completed Primary School	₦0-20,000	6	4		Non-reactive	2016-08-28	Yes	7/2016	Negative	N/A			2	0	0	0	No	2017-03-01
2518	23	20	Female	Married	0-5 km (walk)	Farmer	Tiv	Completed Primary School	₦0-20,000	1	0	111000	Non-reactive	2016-08-28	Yes	18/7/2016	Negative	N/A			4	0	0	0	Yes	2016-12-01
2519	23	27	Female	Married	0-5 km (walk)	Farmer	Tiv	Completed Junior Secondary	₦0-20,000	1	3		Non-reactive	2016-08-28	Yes	6/2016	Negative	N/A			2	3	1	2	No	2017-03-01
2520	23	14	Female	Married	6-10 km (bike)	Farmer	Tiv	Completed Primary School	₦0-20,000	3	1	2289	Non-reactive	2016-08-28	Yes	1/1/2016	Negative	N/A			8	0	0	0	Yes	2016-09-09
2521	23	27	Female	Married	0-5 km (walk)	Farmer;Trader	English;Tiv	Completed Senior Secondary	₦0-20,000	5	3	110999	Non-reactive	2016-08-28	Yes	7/25/2016	Negative	N/A			7	3	1	1	No	2016-10-01
2522	23	30	Female	Married	0-5 km (walk)	Farmer;Trader	English;Tiv	Completed Junior Secondary	₦0-20,000	1	4		Non-reactive	2016-09-11	Yes	May, 2016	Negative	N/A			4	2	1	1	Yes	2017-02-02
2523	23	27	Female	Married	0-5 km (walk)	Farmer	English;Tiv	Completed Senior Secondary	₦0-20,000	1	2		Non-reactive	2016-08-28	Yes	6/10/2016	Negative	N/A			1	3	2	0	No	2017-04-15
2524	23	17	Female	Married	0-5 km (walk)	Farmer	Tiv	Completed Primary School	₦0-20,000	1	2	110998	Non-reactive	2016-08-28	Yes	1/7/2016	Negative	N/A			6	0	0	0	Yes	2016-11-01
2525	23	30	Female	Married	0-5 km (walk)	Farmer	English;Tiv	Completed Primary School	₦0-20,000	1	4		Non-reactive	2016-09-11	Yes	15 Feb. 2016	Negative	N/A			8	4	0	4	Yes	2016-10-01
2526	23	15	Female	Married	0-5 km (walk)	Farmer	Tiv	Completed Primary School	₦0-20,000	2	0		Non-reactive	2016-08-28	Yes	2/2016	Negative	N/A			8	1	0	0	No	2016-09-01
2527	23	20	Female	Married	0-5 km (walk)	Farmer	Tiv	No education	₦0-20,000	2	4		Non-reactive	2016-08-28	No	N/A	N/A	N/A			2	5	1	3	No	2017-04-15
2528	23	28	Female	Married	0-5 km (walk)	Trader	English;Tiv	Completed Senior Secondary	₦50,001-100,000	11	5		Non-reactive	2016-08-28	Yes	6/20/2016	Negative	N/A			6	2	0	2	Yes	2016-11-07
2529	23	20	Female	Married	0-5 km (walk)	Farmer	Tiv	Completed Primary School	₦0-20,000	1	1	110996	Non-reactive	2016-08-28	Yes	5/52016	Negative	N/A			6	1	1	0	No	2016-11-11
2530	23	23	Female	Married	0-5 km (walk)	Farmer;Other	Tiv	Completed Senior Secondary	₦0-20,000	2	2		Non-reactive	2016-08-28	No	N/A	N/A	N/A			6	1	1	0	No	2016-11-01
2531	25	35	Male	Married	0-5 km (walk)	Farmer	Tiv	Completed Senior Secondary	₦0-20,000	4	6	3062	Non-reactive	2016-10-23	Yes	28/8/2016	Positive	No	2	1
2532	26	29	Male	Married	0-5 km (walk)	Applicant;Farmer	English;Tiv	Completed Post-secondary	₦20,001-50,000	3	2	2542	Non-reactive	2016-09-04	Yes	28 October, 2016	Negative	N/A	0	0
2533	26	35	Male	Married	0-5 km (walk)	Trader	Igbo	Completed Senior Secondary	₦0-20,000	1	1	2230	Non-reactive	2016-09-04	No	N/A	N/A	N/A	1	1
2534	26	18	Male	Married	>15km (long ride)	Farmer	English;Tiv	Completed Primary School	₦0-20,000	6	2	2357	Reactive	2016-09-04	No	N/A	N/A	N/A	0	0
2535	25	20	Male	Married	0-5 km (walk)	Farmer;Trader	English;Tiv	Completed Senior Secondary	₦0-20,000	2	1	2225	Non-reactive	2016-10-30	Yes	August, 2016	Negative	N/A	0	1
2536	23	24	Female	Married	6-10 km (bike)	Farmer	English;Hausa;Tiv	Completed Senior Secondary	₦0-20,000	4	1	110995	Non-reactive	2016-08-28	Yes	8/15/2016	Negative	N/A			8	5	2	1	Yes	2016-09-01
2537	23	25	Female	Married	0-5 km (walk)	Trader	English;Igbo	Completed Senior Secondary	₦0-20,000	1	0	110947	Non-reactive	2016-08-28	Yes	6/10/2016	Negative	N/A			8	0	0	0	Yes	2016-09-01
2538	23	27	Female	Married	0-5 km (walk)	Trader	English;Igbo	Completed Senior Secondary	₦50,001-100,000	2	2	110948	Non-reactive	2016-08-28	Yes	2/2/2016	Negative	N/A			7	2	0	2	Yes	2016-08-28
2539	23	29	Male	Married	0-5 km (walk)	Farmer;Trader	English;Tiv	Completed Primary School	₦0-20,000	6	9	2502	Non-reactive	2016-09-11	Yes	April, 2016	Negative	N/A	1	0
2540	26	31	Male	Married	0-5 km (walk)	Farmer	English;Hausa;Tiv	Completed Junior Secondary	₦0-20,000	4	5	3010	Reactive	2016-10-09	Yes	5/10/2016	Positive	Yes	0	1
2541	26	27	Male	Married	6-10 km (bike)	Farmer	English;Tiv	Completed Senior Secondary	₦0-20,000	2	1	2206	Non-reactive	2016-09-04	No	N/A	N/A	N/A	0	1
2542	26	21	Female	Married	0-5 km (walk)	Farmer	English;Tiv	Completed Primary School	₦0-20,000	2	3	2532	Non-reactive	2016-09-04	Yes	20 May, 2016	Negative	N/A			3	0	0	0	No	2017-03-01
2543	26	27	Male	Married	6-10 km (bike)	Farmer;Trader	Tiv	Completed Junior Secondary	₦0-20,000	1	5	3020	Non-reactive	2016-10-09	Yes	10 August, 2016	Negative	N/A	2	0
2544	26	46	Male	Married	0-5 km (walk)	Civil Servant	Tiv	Completed Post-secondary	₦20,001-50,000	9	3	2214	Reactive	2016-09-18	No	N/A	N/A	N/A	5	3
2545	26	30	Male	Married	0-5 km (walk)	Applicant	English;Tiv	Completed Post-secondary	₦0-20,000	9	11	2267	Non-reactive	2016-09-04	Yes	June, 2016	Negative	N/A	1	4
2546	26	35	Male	Married	6-10 km (bike)	Farmer	English;Tiv	Completed Senior Secondary	₦0-20,000	2	4	2674	Non-reactive	2016-09-04	Yes	4/02/2016	Negative	N/A	1	3
2547	12	19	Male	Married	0-5 km (walk)	Farmer	English;Tiv	Completed Senior Secondary	₦20,001-50,000	8	10	5461	Non-reactive	2016-10-23	Yes	July 2016	Negative	N/A	1	2
2548	12	40	Male	Married	0-5 km (walk)	Other	English;Tiv	Completed Senior Secondary	₦0-20,000	2	0	5491	Non-reactive	2016-10-23	Yes	September 2016	Negative	N/A	1	3
2549	23	27	Male	Married	6-10 km (bike)	Farmer;Trader	English;Tiv	Completed Junior Secondary	₦0-20,000	3	4	5609	Non-reactive	2016-10-02	Yes	September, 2016	Negative	N/A	0	2
2550	23	22	Male	Married	6-10 km (bike)	Farmer	Tiv	No education	₦0-20,000	3	4	3029	Non-reactive	2016-10-16	No	N/A	N/A	N/A	0	0
2551	25	22	Male	Married	0-5 km (walk)	Farmer	Tiv	Completed Junior Secondary	₦0-20,000	1	5	3091	Non-reactive	2016-10-23	No	N/A	N/A	N/A	0	0
2552	26	23	Male	Married	0-5 km (walk)	Farmer	English;Tiv	Completed Senior Secondary	₦0-20,000	2	3	3003	Non-reactive	2016-10-09	Yes	10 August, 2016	Negative	N/A	0	0
2553	23	70	Male	Married	0-5 km (walk)	Farmer	English;Hausa;Tiv	Completed Senior Secondary	₦20,001-50,000	9	13	5620	Non-reactive	2016-10-02	Yes	2015	Negative	N/A	10	10
2554	23	27	Female	Married	0-5 km (walk)	Farmer	Tiv	Completed Primary School	₦0-20,000	4	3		Reactive	2016-08-28	Yes	2/2/2016	Positive	Yes			7	2	0	2	Yes	2016-10-10
2555	25	60	Male	Married	0-5 km (walk)	Farmer	Tiv	No education	₦0-20,000	2	3	4041	Non-reactive	2016-10-30	Yes	July, 2017	Negative	N/A	1	2
2556	23	29	Female	Married	0-5 km (walk)	Farmer	English;Tiv	Completed Senior Secondary	₦0-20,000	1	2	110962	Non-reactive	2016-08-28	Yes	19/1/2016	Negative	N/A			2	4	1	1	Yes	2017-06-15
2558	26	25	Male	Married	0-5 km (walk)	Applicant;Farmer	English;Tiv	Completed Post-secondary	₦20,001-50,000	6	4	2216	Non-reactive	2016-09-04	Yes	6/3/2016	Negative	N/A	0	0
2559	23	45	Male	Married	0-5 km (walk)	Farmer	English;Tiv	Completed Senior Secondary	₦0-20,000	3	4	2130	Non-reactive	2016-09-11	Yes	5/9/2016	Negative	N/A	1	0
2560	26	35	Male	Married	0-5 km (walk)	Farmer	Tiv	Completed Primary School	₦50,001-100,000	15	7	2673	Non-reactive	2016-09-04	Yes	10/8/2016	Negative	N/A	2	1
2561	26	27	Male	Married	>15km (long ride)	Farmer	Tiv	Completed Senior Secondary	₦0-20,000	5	2	2754	Non-reactive	2016-09-04	Yes	5/4/2016	Negative	N/A	1	1
2562	23	26	Male	Married	0-5 km (walk)	Farmer	Tiv	Completed Junior Secondary	₦0-20,000	3	4	2399	Non-reactive	2016-09-11	Yes	9 Sept. 2016	Negative	N/A	0	1
2564	23	26	Female	Married	0-5 km (walk)	Trader	English;Tiv	Completed Junior Secondary	₦0-20,000	4	1		Reactive	2016-08-28	Yes	5/5/2016	Positive	Yes			3	1	1	0	No	2017-01-01
2565	23	19	Female	Married	6-10 km (bike)	Farmer	Tiv	No education	₦0-20,000	1	4	2272	Non-reactive	2016-08-28	Yes	8/2016	Negative	N/A			7	0	0	0	Yes	2016-11-01
2566	23	27	Female	Married	0-5 km (walk)	Farmer;Trader	English;Tiv	Completed Primary School	₦0-20,000	1	1		Non-reactive	2016-08-28	Yes	7/2016	Negative	N/A			9	1	0	1	Yes	2016-09-15
2567	12	20	Female	Married	0-5 km (walk)	Farmer	English;Tiv	Some Post-secondary	₦0-20,000	6	5	1557	Non-reactive	2016-08-28	No	N/A	NA	N/A			8	1	0	1	No	2016-09-25
2568	23	19	Female	Married	6-10 km (bike)	Farmer	Tiv	Completed Primary School	₦0-20,000	15	4	2106	Non-reactive	2016-08-28	No	N/A	N/A	N/A			5	1	0	1	Yes	2016-12-07
2569	26	26	Male	Married	6-10 km (bike)	Farmer	Tiv	Completed Junior Secondary	₦20,001-50,000	3	1	3004	Non-reactive	2016-10-09	Yes	21 January, 2016	Negative	N/A	0	1
2570	12	32	Male	Married	0-5 km (walk)	Farmer	English;Tiv	Completed Junior Secondary	₦0-20,000	2	5	5490	Non-reactive	2016-10-23	Yes	July 2016	Negative	N/A	1	4
2571	26	29	Male	Married	0-5 km (walk)	Civil Servant	English;Tiv	Completed Post-secondary	₦0-20,000	5	4	3012	Non-reactive	2016-10-09	Yes	16 July, 2016	Negative	N/A	0	0
2572	12	27	Male	Married	0-5 km (walk)	Farmer	English;Tiv	Completed Senior Secondary	₦0-20,000	8	6	1207	Non-reactive	2016-08-28	Yes	March 2016	Negative	N/A	0	1
2573	25	41	Male	Married	6-10 km (bike)	Farmer	English;Tiv	Completed Primary School	₦0-20,000	2	2	3063	Non-reactive	2016-10-30	Yes	10/10/2016	Negative	N/A	1	1
2574	23	46	Male	Married	6-10 km (bike)	Farmer;Trader	English;Hausa;Tiv	Completed Primary School	₦0-20,000	3	2	3043	Reactive	2016-10-16	Yes	November, 2013	Positive	Yes	0	2
2575	23	29	Male	Married	0-5 km (walk)	Civil Servant	English;Tiv	Completed Post-secondary	₦0-20,000	1	1	3041	Non-reactive	2016-10-16	No	N/A	N/A	N/A	1	0
2576	26	25	Male	Married	6-10 km (bike)	Farmer	English;Tiv	Completed Junior Secondary	₦0-20,000	2	3	2120	Non-reactive	2016-09-04	Yes	28/8/2016	Negative	N/A	0	0
2577	42	35	Female	Married	0-5 km (walk)	Farmer	Tiv	Completed Primary School	₦0-20,000	1	0	2927	Non-reactive	2017-03-26	Yes	2015	Negative	N/A			8	9	3	3	No	2017-08-17
2578	26	40	Male	Married	6-10 km (bike)	Farmer	English;Tiv	Completed Primary School	₦0-20,000	5	3	2268	Non-reactive	2016-09-04	No	N/A	N/A	N/A	3	0
2579	12	27	Male	Married	0-5 km (walk)	Farmer	English;Tiv	Completed Primary School	₦20,001-50,000	3	1	2301	Non-reactive	2016-08-28	No	N/A	NA	N/A	0	1
2580	26	37	Male	Married	6-10 km (bike)	Trader	Tiv	Completed Senior Secondary	₦0-20,000	3	2	3005	Reactive	2016-10-09	Yes	27 May, 2015	Negative	N/A	1	0
2581	12	20	Male	Married	6-10 km (bike)	Farmer	Tiv	Completed Primary School	₦0-20,000	2	2	2297	Non-reactive	2016-08-28	Yes	February 2016	Negative	N/A	1	1
2582	26	30	Male	Married	0-5 km (walk)	Other	English;Tiv	Completed Junior Secondary	₦0-20,000	1	3	2124	Non-reactive	2016-08-28	Yes	4/2016	Negative	N/A	4	2
2583	23	40	Male	Married	0-5 km (walk)	Civil Servant	English;Hausa;Tiv	Completed Post-secondary	Above ₦100,001	8	4	3042	Non-reactive	2016-10-16	Yes	July, 2016	Negative	N/A	1	3
2584	23	30	Male	Married	0-5 km (walk)	Civil Servant;Farmer	English;Tiv	Completed Senior Secondary	₦20,001-50,000	6	3	5603	Non-reactive	2016-10-02	Yes	9/2016	Negative	N/A	3	3
2585	23	19	Male	Married	0-5 km (walk)	Farmer;Trader	English;Tiv	Completed Primary School	₦0-20,000	2	0	2322	Non-reactive	2016-10-02	No	N/A	N/A	N/A	0	0
2586	23	28	Male	Married	0-5 km (walk)	Farmer	Tiv	Completed Junior Secondary	₦20,001-50,000	1	2	5607	Non-reactive	2016-10-02	No	N/A	N/A	N/A	1	1
2587	23	35	Male	Married	0-5 km (walk)	Farmer	English;Tiv	Some Post-secondary	₦0-20,000	1	5	5606	Non-reactive	2016-10-02	Yes	June, 2016	Positive	Yes	4	1
2588	25	47	Male	Married	0-5 km (walk)	Farmer	English;Tiv	Some Post-secondary	₦0-20,000	4	2	4015	Non-reactive	2016-10-30	Yes	2015	Negative	N/A	1	1
2589	26	32	Male	Married	0-5 km (walk)	Farmer	Tiv	Completed Junior Secondary	₦0-20,000	5	7	2325	Non-reactive	2016-08-28	Yes	14/4/2016	Negative	N/A	1	3
2590	23	30	Male	Married	6-10 km (bike)	Farmer	English;Tiv	Completed Junior Secondary	₦0-20,000	2	2	5610	Non-reactive	2016-10-02	Yes	August, 2016	Negative	N/A	1	1
2591	26	57	Male	Married	0-5 km (walk)	Trader	English;Igbo;Tiv	Completed Primary School	₦0-20,000	4	1	2260	Non-reactive	2016-08-28	No	N/A	N/A	N/A	3	3
2592	26	23	Male	Married	>15km (long ride)	Farmer	Tiv	No education	₦0-20,000	7	12	3006	Non-reactive	2016-10-09	No	N/A	N/A	N/A	1	1
2593	26	26	Male	Married	0-5 km (walk)	Farmer	English;Tiv	Completed Senior Secondary	₦0-20,000	1	1	2312	Non-reactive	2016-08-28	Yes	8/2016	Negative	N/A	1	0
2594	25	39	Male	Married	6-10 km (bike)	Farmer	Hausa;Tiv	Completed Primary School	₦0-20,000	2	4	3095	Reactive	2016-10-30	Yes	September, 2016	Positive	Yes	2	2
2595	25	32	Male	Married	0-5 km (walk)	Farmer	English;Tiv	Completed Senior Secondary	₦0-20,000	2	2	4036	Non-reactive	2016-10-30	Yes	August, 2016	Negative	N/A	1	1
2596	26	18	Male	Married	6-10 km (bike)	Farmer	English;Tiv	Completed Senior Secondary	₦0-20,000	4	4	2259	Non-reactive	2016-08-28	No	N/A	N/A	N/A	0	0
2597	23	47	Male	Married	0-5 km (walk)	Farmer	Hausa;Tiv	Completed Primary School	₦20,001-50,000	2	13	5612	Non-reactive	2016-10-02	Yes	8/2016	Negative	N/A	6	5
2598	23	60	Male	Married	6-10 km (bike)	Farmer	English;Tiv	Completed Primary School	₦20,001-50,000	6	9	2381	Non-reactive	2016-09-11	No	N/A	N/A	N/A	4	5
2599	26	34	Male	Married	0-5 km (walk)	Farmer;Trader	English;Hausa;Tiv	Completed Senior Secondary	₦20,001-50,000	3	3	3018/3019	Non-reactive	2016-10-09	No	N/A	N/A	N/A	0	1
2600	26	34	Male	Married	0-5 km (walk)	Trader	English;Igbo;Tiv	Completed Junior Secondary	₦20,001-50,000	2	3	2287	Non-reactive	2016-08-28	Yes	2011	Negative	N/A	1	2
2602	23	45	Male	Married	0-5 km (walk)	Farmer	Tiv	Completed Primary School	₦0-20,000	2	8	2212	Non-reactive	2016-09-11	No	N/A	N/A	N/A	7	2
2603	26	35	Male	Married	0-5 km (walk)	Trader	English;Igbo	Completed Primary School	₦0-20,000	1	1	2360	Non-reactive	2016-08-28	Yes	30/6/2014	Negative	N/A	0	0
2604	23	24	Male	Married	0-5 km (walk)	Other	English;Tiv	Completed Senior Secondary	₦0-20,000	2	1	3021	Non-reactive	2016-10-16	Yes	30/6/2015	Negative	N/A	0	1
2605	23	22	Male	Married	0-5 km (walk)	Farmer	English;Tiv	No education	₦0-20,000	5	3	2503	Non-reactive	2016-09-11	No	N/A	N/A	N/A	0	0
2606	25	50	Male	Married	6-10 km (bike)	Farmer	Tiv	Completed Primary School	₦20,001-50,000	7	3	4040	Non-reactive	2016-10-30	No	N/A	N/A	N/A	2	2
2607	26	29	Male	Married	6-10 km (bike)	Farmer	English;Tiv	Completed Senior Secondary	₦0-20,000	3	2	3002	Reactive	2016-10-09	Yes	10 September, 2016	Positive	Yes	1	1
2608	26	32	Male	Married	6-10 km (bike)	Farmer	English;Tiv	Completed Junior Secondary	₦0-20,000	7	10	5321	Non-reactive	2016-10-09	Yes	9 September, 2016	Negative	N/A	2	1
2609	26	37	Male	Married	6-10 km (bike)	Farmer	English;Tiv	Completed Primary School	₦0-20,000	12	8	2129	Non-reactive	2016-09-18	No	N/A	N/A	N/A	3	5
2610	26	24	Male	Married	6-10 km (bike)	Farmer;Trader	English;Tiv	Completed Senior Secondary	₦0-20,000	5	11	2037	Reactive	2016-10-09	No	N/A	N/A	N/A	8	3
2611	23	38	Male	Married	0-5 km (walk)	Trader	English;Tiv	No education	₦0-20,000	2	2	3033	Non-reactive	2016-10-16	Yes	23 September, 2016	Negative	N/A	2	0
2612	12	26	Male	Married	0-5 km (walk)	Farmer	English;Tiv	Completed Primary School	₦0-20,000	8	11	1227	Non-reactive	2016-08-28	Yes	July 2016	Negative	N/A	0	4
2613	23	25	Male	Married	0-5 km (walk)	Applicant;Farmer	English;Tiv	Completed Senior Secondary	₦0-20,000	4	2	2321	Non-reactive	2016-10-02	Yes	January, 2016	Negative	N/A	1	1
2615	25	24	Male	Married	0-5 km (walk)	Other	English;Tiv	Completed Senior Secondary	₦0-20,000	4	1	3022	Non-reactive	2016-10-23	Yes	August, 2016	Negative	N/A	0	0
2616	26	36	Male	Married	0-5 km (walk)	Other	English;Tiv	Completed Post-secondary	₦20,001-50,000	1	1	3013	Non-reactive	2016-10-09	Yes	8 March, 2016	Negative	N/A	0	1
2617	26	21	Male	Married	0-5 km (walk)	Farmer	English;Hausa;Tiv	No education	₦0-20,000	4	5	3014	Non-reactive	2016-10-09	Yes	30/9/2016	Negative	N/A	1	1
2618	12	32	Male	Married	0-5 km (walk)	Applicant	English;Tiv	Completed Post-secondary	₦0-20,000	2	4	1121	Non-reactive	2016-08-28	Yes	June 2016	Negative	N/A	2	1
2619	23	29	Male	Married	0-5 km (walk)	Farmer	English;Tiv	Completed Primary School	₦0-20,000	1	1	3028	Non-reactive	2016-10-16	Yes	30/9/2016	Negative	N/A	0	0
2620	26	34	Male	Married	6-10 km (bike)	Farmer	English;Hausa;Tiv	Completed Senior Secondary	₦0-20,000	6	5	2033	Non-reactive	2016-08-28	Yes	3/2016	Negative	N/A	1	1
2621	26	22	Male	Married	0-5 km (walk)	Farmer	English;Tiv	Some Post-secondary	₦0-20,000	5	8	2163	Non-reactive	2016-08-28	Yes	5/5/2015	Negative	N/A	0	2
2622	26	19	Male	Married	6-10 km (bike)	Farmer	English;Hausa;Tiv	Completed Primary School	₦0-20,000	7	0	3008	Non-reactive	2016-10-09	No	N/A	N/A	N/A	0	0
2623	26	22	Male	Married	0-5 km (walk)	Farmer	Tiv	Completed Junior Secondary	₦0-20,000	4	3	2257	Non-reactive	2016-08-28	Yes	4/7/2016	Negative	N/A	3	0
2624	23	28	Male	Married	6-10 km (bike)	Farmer	English;Tiv	Completed Senior Secondary	₦0-20,000	2	5	2128	Non-reactive	2016-09-11	No	N/A	N/A	N/A	4	1
2625	12	20	Male	Married	0-5 km (walk)	Farmer	English;Tiv	Completed Junior Secondary	₦0-20,000	3	7	2300	Non-reactive	2016-08-28	No	N/A	NA	N/A	0	0
2626	23	21	Female	Married	0-5 km (walk)	Farmer;Trader	English;Tiv	Completed Junior Secondary	₦0-20,000	4	3	2626101	Non-reactive	2016-09-11	Yes	April, 2016	Negative	N/A			8	1	1	0	No	2016-10-01
2627	42	20	Female	Married	6-10 km (bike)	Farmer	English;Tiv	Completed Senior Secondary	₦0-20,000	4	6	112887	Non-reactive	2017-03-26	Yes	10/3/2015	Negative	N/A			3	2	0	1	Yes	2017-06-10
2628	35	21	Female	Married	>15km (long ride)	Farmer	English;Tiv	Completed Junior Secondary	₦0-20,000	3	2	2932	Non-reactive	2017-04-30	Yes	2015	Negative	N/A			7	2	1	0	No	2017-06-15
2629	42	30	Female	Married	0-5 km (walk)	Farmer	Tiv	Completed Primary School	₦0-20,000	1	6	112367	Non-reactive	2017-03-26	Yes	8/2016	Negative	N/A			3	9	3	3	No	2017-09-15
2630	42	21	Female	Married	0-5 km (walk)	Farmer	Tiv	Completed Primary School	₦0-20,000	1	2		Non-reactive	2017-03-26	Yes	2/2017	Negative	N/A			8	3	0	2	No	2017-04-13
2631	67	28	Female	Married	0-5 km (walk)	Farmer;Trader	Tiv	Completed Primary School	₦0-20,000	5	3	109351	Non-reactive	2017-03-19	Yes	10/3/2017	Negative	NA			1	6	2	3	No	2017-10-15
2632	67	30	Female	Married	0-5 km (walk)	Farmer	Tiv	No education	₦0-20,000	0	0	109355	Non-reactive	2017-03-19	Yes	10/5/2016	Negative	NA			3	4	3	1	No	2017-09-15
2633	27	26	Female	Married	0-5 km (walk)	Farmer	Tiv	Completed Primary School	₦0-20,000	2	4		Non-reactive	2016-09-11	No	NA	N/A	N/A			7	6	1	4	No	2016-10-14
2634	28	34	Female	Married	0-5 km (walk)	Farmer	Tiv	Completed Primary School	₦0-20,000	3	6		Reactive	2016-10-16	Yes	15/9/2016	Negative	N/A			4	9	1	5	No	2017-03-15
2635	67	24	Female	Married	6-10 km (bike)	Farmer	Tiv	No education	₦20,001-50,000	1	2	109350	Reactive	2017-03-19	Yes	13/12/2016	Positive	Yes			6	3	0	1	No	2017-06-15
2636	17	25	Female	Separated	0-5 km (walk)	Farmer;Trader	English;Tiv	Completed Junior Secondary	₦0-20,000	3	0	5747	Non-reactive	2016-09-04	No	NA	NA	NA			7	1	0	0	Yes	2016-11-14
2637	42	27	Female	Married	0-5 km (walk)	Other	Tiv	Completed Senior Secondary	₦20,001-50,000	2	4		Non-reactive	2017-03-26	Yes	2015	Negative	N/A			2	5	2	2	Yes	2017-10-12
2638	27	28	Female	Married	6-10 km (bike)	Farmer	Tiv	Completed Primary School	₦0-20,000	9	6	2845	Non-reactive	2016-09-04	Yes	15/8/2016	Negative	N/A			5	2	2	0	Yes	2016-12-07
2639	42	21	Female	Married	0-5 km (walk)	Farmer	Tiv	Completed Junior Secondary	₦0-20,000	1	0	2995	Non-reactive	2017-03-26	Yes	24/2/2017	Negative	N/A			2	3	1	0	Yes	2017-10-12
2640	27	20	Female	Married	6-10 km (bike)	Farmer	Tiv	Completed Junior Secondary	₦0-20,000	6	3		Non-reactive	2016-09-11	Yes	13/2/2015	Negative	N/A			6	0	0	0	Yes	2017-01-05
2641	67	31	Female	Married	11-15 km (short ride)	Farmer	Tiv	Completed Primary School	₦0-20,000	2	4		Non-reactive	2017-03-19	Yes	9/2/2016	Negative	NA			8	6	5	1	Yes	2017-04-15
2642	26	18	Female	Married	0-5 km (walk)	Farmer	English;Tiv	Completed Senior Secondary	₦0-20,000	1	1		Non-reactive	2016-09-05	Yes	4 August, 2016	Negative	N/A			4	2	0	1	No	2017-02-02
2643	26	23	Female	Married	6-10 km (bike)	Farmer	English;Tiv	Completed Senior Secondary	₦0-20,000	1	1		Non-reactive	2016-09-04	Yes	23/8/2016	Negative	N/A			5	1	0	1	Yes	2016-12-07
2644	26	20	Female	Married	6-10 km (bike)	Farmer	Tiv	No education	₦0-20,000	2	3		Non-reactive	2016-09-04	No	N/A	N/A	N/A			7	3	2	1	No	2016-11-15
2645	67	25	Female	Married	11-15 km (short ride)	Farmer	Tiv	Some Post-secondary	₦0-20,000	2	1		Non-reactive	2017-03-19	No	NA	N/A	NA			8	2	2	2	Yes	2017-04-15
2646	42	27	Female	Married	0-5 km (walk)	Farmer	English;Tiv	Completed Junior Secondary	₦0-20,000	2	2	2930	Reactive	2017-03-26	Yes	8/6/2011	Positive	Yes			5	4	1	0	Yes	2017-08-17
2647	67	20	Female	Married	11-15 km (short ride)	Farmer	Tiv	Completed Primary School	₦0-20,000	2	3	109359	Non-reactive	2017-03-19	Yes	6/12/2016	Negative	NA			8	1	0	1	Yes	2017-04-15
2648	67	30	Female	Married	0-5 km (walk)	Farmer	Tiv	No education	₦0-20,000	12	1		Non-reactive	2017-03-19	Yes	6/3/2017	Negative	NA			2	1	0	1	Yes	2017-09-15
2649	67	28	Female	Married	0-5 km (walk)	Farmer;Trader	Tiv	Completed Primary School	₦0-20,000	2	3		Non-reactive	2017-03-19	Yes	5/10/2014	Negative	NA			1	3	3	0	No	2017-08-15
2650	23	30	Female	Married	0-5 km (walk)	Farmer;Trader	English;Tiv	Completed Senior Secondary	₦20,001-50,000	1	5	2437	Non-reactive	2016-09-11	Yes	Feb. 2016	Negative	N/A			8	2	1	1	No	2016-10-01
2651	67	40	Female	Married	11-15 km (short ride)	Farmer	Tiv	No education	₦0-20,000	10	10	109358	Non-reactive	2017-03-19	Yes	3/5/2017	Negative	NA			7	7	3	1	Yes	2017-06-15
2652	67	20	Female	Married	0-5 km (walk)	Farmer	Tiv	No education	₦0-20,000	2	3	109362	Non-reactive	2017-03-19	Yes	14/4/2016	Negative	NA			3	0	0	0	No	2017-09-15
2653	67	23	Female	Married	0-5 km (walk)	Farmer	Tiv	Completed Junior Secondary	₦0-20,000	5	3		Non-reactive	2017-03-19	Yes	15/09/2016	Negative	NA			7	2	2	0	No	2017-05-15
2654	26	26	Female	Married	6-10 km (bike)	Farmer	Tiv	Completed Primary School	₦0-20,000	4	4		Reactive	2016-09-04	Yes	7/8/2016	Negative	N/A			6	3	2	1	No	2016-11-01
2655	20	31	Female	Married	0-5 km (walk)	Farmer	Tiv	Completed Junior Secondary	₦0-20,000	11	10	109315	Non-reactive	2017-03-18	Yes	07/01/2015	Negative	NA			5	3	3	0	No	2017-07-13
2656	67	29	Female	Married	0-5 km (walk)	Farmer	Tiv	Completed Primary School	₦0-20,000	8	7		Non-reactive	2017-03-19	Yes	17/2/2017	Negative	NA			7	2	0	2	Yes	2017-05-20
2657	67	30	Female	Married	>15km (long ride)	Farmer	Tiv	Completed Junior Secondary	₦0-20,000	3	5		Non-reactive	2017-03-19	No	NA	N/A	NA			3	5	2	2	No	2017-08-15
2658	67	21	Female	Married	0-5 km (walk)	Farmer	English;Tiv	Completed Primary School	₦0-20,000	7	9	109356	Non-reactive	2017-03-19	Yes	9/2/2017	Negative	NA			9	0	0	0	Yes	2017-03-15
2659	41	22	Female	Married	0-5 km (walk)	Farmer	English;Tiv	Completed Junior Secondary	₦0-20,000	2	3	117033	Non-reactive	2017-04-02	Yes	November, 2016	Negative	N/A			7	1	1	0	Yes	2017-06-15
2660	41	23	Female	Married	0-5 km (walk)	Farmer	English;Tiv	Completed Primary School	₦0-20,000	3	5	112988	Non-reactive	2017-04-02	Yes	13th February, 2017	Negative	N/A			4	1	0	1	No	2017-09-15
2661	42	20	Female	Married	0-5 km (walk)	Farmer	Tiv	Completed Senior Secondary	₦0-20,000	1	0	2998	Non-reactive	2017-03-19	Yes	2/2017	Negative	N/A			5	1	0	0	Yes	2017-07-20
2662	35	22	Female	Married	6-10 km (bike)	Farmer	English;Tiv	Completed Primary School	₦20,001-50,000	5	5	2929	Non-reactive	2017-04-30	Yes	April, 2017	Negative	N/A			5	5	0	5	Yes	2017-08-15
2663	42	23	Female	Married	0-5 km (walk)	Farmer	Tiv	Completed Junior Secondary	₦0-20,000	2	2	112376	Non-reactive	2017-03-19	Yes	10/2/2016	Negative	N/A			3	3	2	0	No	2017-09-21
2664	23	20	Female	Married	0-5 km (walk)	Farmer	Tiv	No education	₦0-20,000	1	0	2664101	Non-reactive	2016-09-11	No	N/A	N/A	N/A			5	1	1	0	No	2017-01-01
2665	23	45	Female	Married	0-5 km (walk)	Farmer	Tiv	No education	₦0-20,000	5	4		Non-reactive	2016-10-02	No	N/A	N/A	N/A			9	3	2	1	No	2016-10-15
2666	35	30	Female	Married	0-5 km (walk)	Farmer	Tiv	No education	₦0-20,000	1	5	112148	Non-reactive	2017-04-30	Yes	22 April, 2017	Negative	N/A			3	6	2	3	Yes	2017-10-15
2667	26	22	Female	Married	6-10 km (bike)	Farmer	English;Tiv	Completed Senior Secondary	₦0-20,000	2	8		Non-reactive	2016-09-04	Yes	21 June, 2016	Negative	N/A			4	2	0	1	No	2017-02-17
2668	26	20	Female	Married	6-10 km (bike)	Farmer	Tiv	Completed Primary School	₦0-20,000	4	1		Non-reactive	2016-09-05	No	N/A	N/A	N/A			3	1	0	1	No	2017-05-15
2669	23	25	Female	Married	0-5 km (walk)	Farmer;Trader	Tiv	No education	₦0-20,000	6	1	2669101	Non-reactive	2016-10-02	Yes	30 September, 2016	Negative	N/A			7	3	3	0	Yes	2016-11-15
2670	26	23	Female	Married	0-5 km (walk)	Farmer	Tiv	Completed Primary School	₦0-20,000	1	2		Reactive	2016-09-04	Yes	4/09/2015	Positive	Yes			4	4	2	0	Yes	2017-02-01
2671	20	25	Female	Married	0-5 km (walk)	Farmer	Tiv	No education	₦0-20,000	3	4	109316	Non-reactive	2017-03-18	Yes	05/01/2017	Negative	NA			5	2	2	0	Yes	2017-07-18
2672	26	20	Female	Married	6-10 km (bike)	Farmer	Tiv	Completed Junior Secondary	₦0-20,000	4	1		Non-reactive	2016-09-04	Yes	9/8/2016	Negative	N/A			5	1	0	1	No	2017-01-15
2673	26	22	Female	Married	0-5 km (walk)	Farmer	Tiv	No education	₦0-20,000	2	5	2560	Non-reactive	2016-09-04	Yes	25/8/2016	Negative	N/A			7	3	2	1	No	2017-11-15
2674	26	30	Female	Married	6-10 km (bike)	Farmer	Tiv	Completed Primary School	₦0-20,000	1	4	2546	Non-reactive	2016-09-04	No	N/A	N/A	N/A			7	4	1	3	No	2016-11-01
2675	26	27	Female	Married	6-10 km (bike)	Farmer	Tiv	Completed Primary School	₦0-20,000	7	4	110970	Non-reactive	2016-09-04	Yes	1 Sept. 2016	Negative	N/A			8	5	2	2	No	2016-10-01
2676	26	31	Female	Married	6-10 km (bike)	Farmer	Tiv	Completed Primary School	₦0-20,000	2	6		Non-reactive	2016-09-04	No	N/A	N/A	N/A			5	7	3	3	No	2016-12-27
2677	26	30	Female	Married	11-15 km (short ride)	Farmer	Tiv	Completed Primary School	₦0-20,000	3	2		Non-reactive	2016-09-04	Yes	04/06/2016	Negative	N/A			5	5	3	2	No	2017-01-01
2678	35	29	Female	Married	6-10 km (bike)	Farmer	English;Tiv	Completed Primary School	₦0-20,000	7	5	2936	Non-reactive	2017-04-30	Yes	2015	Negative	N/A			7	7	3	1	Yes	2017-06-15
2679	26	25	Female	Married	6-10 km (bike)	Farmer	Tiv	Completed Primary School	₦0-20,000	3	1		Non-reactive	2016-09-04	Yes	29 August, 2016	Negative	N/A			6	1	1	0	No	2016-12-15
2680	23	19	Female	Married	0-5 km (walk)	Farmer	English;Tiv	Completed Senior Secondary	Above ₦100,001	3	4	2680101	Non-reactive	2016-10-02	Yes	13 July, 2016	Negative	N/A			9	1	1	0	Yes	2016-10-15
2681	26	22	Female	Married	6-10 km (bike)	Farmer	English;Tiv	Completed Junior Secondary	₦0-20,000	1	1		Non-reactive	2016-09-04	Yes	28/8/2011	Negative	N/A			6	1	0	1	No	2016-12-15
2682	42	20	Female	Separated	6-10 km (bike)	Farmer	Tiv	Completed Primary School	₦0-20,000	6	1		Reactive	2017-03-26	No	N/A	N/A	N/A			8	1	0	1	No	2017-04-10
2683	42	22	Female	Married	>15km (long ride)	Farmer	Tiv	No education	₦0-20,000	1	0	2937	Non-reactive	2017-03-26	Yes	20/8/2016	Negative	N/A			3	4	2	1	Yes	2017-09-14
2684	42	18	Female	Married	6-10 km (bike)	Farmer	Tiv	Completed Primary School	₦0-20,000	7	0	2942	Non-reactive	2017-03-19	No	N/A	N/A	N/A			6	0	0	0	No	2017-06-17
2685	67	32	Female	Married	11-15 km (short ride)	Farmer	Tiv	Completed Primary School	₦0-20,000	6	5		Non-reactive	2017-03-19	Yes	14/12/2016	Negative	NA			8	7	3	3	Yes	2017-04-15
2686	67	29	Female	Married	0-5 km (walk)	Farmer	English;Tiv	Completed Primary School	₦20,001-50,000	6	8	109360	Non-reactive	2017-03-19	Yes	10/02/2017	Negative	NA			1	2	0	2	No	2017-12-15
2687	67	30	Female	Married	0-5 km (walk)	Farmer	Tiv	Completed Primary School	₦0-20,000	2	4		Non-reactive	2017-03-19	Yes	3/1/2017	Negative	NA			8	2	1	1	Yes	2017-04-15
2688	20	22	Female	Married	0-5 km (walk)	Farmer	Tiv	Completed Senior Secondary	₦0-20,000	5	3	117143	Non-reactive	2017-03-18	Yes	06/01/2017	Negative	NA			6	3	1	2	Yes	2017-06-11
2689	67	30	Female	Married	0-5 km (walk)	Farmer	Tiv	Completed Primary School	₦20,001-50,000	11	20	109357	Non-reactive	2017-03-19	Yes	24/2/2017	Negative	NA			8	6	1	5	Yes	2017-07-10
2690	42	20	Female	Married	0-5 km (walk)	Farmer	Tiv	Completed Primary School	₦0-20,000	2	2	112967	Non-reactive	2017-03-19	Yes	2016	Negative	N/A			5	3	2	1	No	2017-07-13
2691	42	30	Female	Married	0-5 km (walk)	Farmer	English;Tiv	Completed Senior Secondary	₦0-20,000	3	2	112952	Non-reactive	2017-03-19	Yes	2015	Negative	N/A			5	2	2	0	No	2017-07-13
2692	42	22	Female	Married	0-5 km (walk)	Farmer	Tiv	No education	₦0-20,000	2	2	2999	Non-reactive	2017-03-19	Yes	6/2016	Negative	N/A			9	2	0	2	Yes	2017-03-15
2693	42	31	Female	Married	0-5 km (walk)	Farmer	Tiv	Some Post-secondary	₦0-20,000	7	13	2996	Non-reactive	2017-03-19	Yes	17/9/2016	Negative	N/A			4	7	3	1	Yes	2017-09-14
2694	42	20	Female	Married	6-10 km (bike)	Farmer	Hausa;Tiv	Completed Senior Secondary	₦0-20,000	1	0		Non-reactive	2017-03-26	Yes	7/2/2017	Negative	N/A			1	2	0	0	No	2017-09-14
2695	42	25	Female	Married	0-5 km (walk)	Farmer	Tiv	Completed Primary School	₦0-20,000	2	3	112375	Non-reactive	2017-03-26	No	N/A	N/A	N/A			5	6	0	6	No	2017-08-17
2696	42	22	Female	Married	0-5 km (walk)	Farmer	Tiv	Completed Junior Secondary	₦0-20,000	1	0		Non-reactive	2017-03-26	Yes	13/4/2016	Negative	N/A			6	2	0	0	No	2017-06-15
2697	20	24	Female	Married	0-5 km (walk)	Farmer	Tiv	Completed Senior Secondary	₦0-20,000	4	1		Non-reactive	2017-03-18	No	NA	N/A	NA			6	0	0	0	No	2017-06-27
2698	20	21	Female	Married	0-5 km (walk)	Farmer	English;Tiv	Completed Primary School	₦0-20,000	1	4	109317	Non-reactive	2017-03-18	Yes	14/01/2017	Negative	NA			3	1	1	0	No	2017-09-18
2699	43	23	Female	Married	6-10 km (bike)	Farmer	Tiv	Completed Primary School	₦0-20,000	6	4		Non-reactive	2017-03-26	Yes	3/11/2016	Negative	NA			5	4	2	2	No	2017-07-14
2700	46	26	Female	Married	0-5 km (walk)	Farmer	English;Tiv	Completed Senior Secondary	₦0-20,000	0	3	109441	Non-reactive	2017-03-26	Yes	12/12/2016	Negative	NA			3	3	1	2	Yes	2017-08-15
2701	42	25	Female	Married	0-5 km (walk)	Farmer	Tiv	Completed Junior Secondary	₦20,001-50,000	3	4	117194	Reactive	2017-03-26	Yes	March 2017	Positive	Yes			7	1	0	0	Yes	2017-06-15
2702	20	20	Female	Married	0-5 km (walk)	Farmer	Tiv	Completed Junior Secondary	₦0-20,000	3	2		Non-reactive	2017-03-18	Yes	10/07/2014	Negative	NA			9	1	1	0	No	2017-03-31
2703	20	35	Female	Married	0-5 km (walk)	Farmer	English;Hausa;Tiv	Completed Post-secondary	₦0-20,000	3	3		Non-reactive	2017-03-18	Yes	12/11/2016	Negative	NA			7	3	3	0	Yes	2017-06-04
2704	20	28	Female	Married	0-5 km (walk)	Other	English;Hausa;Tiv	Completed Post-secondary	₦0-20,000	3	3	117135	Non-reactive	2017-03-18	Yes	16/10/2016	Negative	NA			7	0	0	0	Yes	2017-05-20
2705	20	31	Female	Married	0-5 km (walk)	Farmer	Tiv	Completed Junior Secondary	₦0-20,000	7	11	109321	Non-reactive	2017-03-18	Yes	06/11/2016	Negative	NA			6	2	2	0	No	2017-06-12
2706	67	20	Female	Married	0-5 km (walk)	Farmer	English;Tiv	Completed Senior Secondary	₦0-20,000	2	2	109352	Non-reactive	2017-03-19	Yes	15/12/2016	Negative	NA			7	2	1	0	Yes	2017-05-15
2707	41	21	Female	Married	6-10 km (bike)	Farmer	English;Tiv	Completed Junior Secondary	₦0-20,000	1	4		Reactive	2017-04-02	Yes	3rd May, 2016	Negative	N/A			4	5	2	2	Yes	2017-08-15
2708	42	20	Female	Married	0-5 km (walk)	Farmer	English;Tiv	Completed Senior Secondary	₦0-20,000	16	5	2926	Non-reactive	2017-03-19	Yes	15/12/2016	Negative	N/A			5	2	1	0	Yes	2017-08-19
2709	42	21	Female	Married	0-5 km (walk)	Farmer	Tiv	Completed Primary School	₦0-20,000	8	3	2994	Non-reactive	2017-03-19	Yes	2014	Negative	N/A			3	4	1	2	No	2017-09-14
2710	35	26	Female	Married	6-10 km (bike)	Farmer	English;Tiv	Completed Primary School	₦0-20,000	5	7	3000	Non-reactive	2017-04-30	Yes	January, 2017	Negative	N/A			5	3	1	1	Yes	2017-08-15
2711	27	24	Female	Married	0-5 km (walk)	Farmer	English;Tiv	Completed Junior Secondary	₦0-20,000	2	7	2946	Non-reactive	2016-09-04	Yes	12/6/2016	Negative	N/A			8	2	0	2	No	2016-10-15
2712	27	23	Female	Married	0-5 km (walk)	Farmer	English;Tiv	Completed Junior Secondary	₦0-20,000	3	3	2949	Non-reactive	2016-09-04	Yes	14/6/2016	Negative	N/A			7	3	2	1	Yes	2016-09-12
2713	27	18	Female	Married	0-5 km (walk)	Farmer	English;Tiv	Completed Junior Secondary	₦0-20,000	7	3	2806	Non-reactive	2016-09-11	Yes	10/6/2014	Negative	N/A			3	0	0	0	No	2017-02-15
2714	27	30	Female	Married	0-5 km (walk)	Farmer	English;Tiv	No education	₦0-20,000	6	3	2844	Non-reactive	2016-09-04	Yes	25-8-2016	Negative	N/A			9	2	0	2	Yes	2016-09-22
2715	27	35	Female	Widowed	11-15 km (short ride)	Farmer	Tiv	No education	₦0-20,000	3	3		Reactive	2016-09-04	Yes	15/6/2015	Positive	Yes			8	9	3	3	Yes	2016-10-12
2716	27	20	Female	Married	0-5 km (walk)	Farmer	Tiv	No education	₦0-20,000	1	1	2838	Non-reactive	2016-09-04	Yes	4-8-2016	Negative	N/A			6	3	0	1	Yes	2016-12-03
2717	27	20	Female	Married	0-5 km (walk)	Farmer	Tiv	Completed Primary School	₦0-20,000	9	6	2848	Non-reactive	2016-09-04	Yes	4-7-2016	Negative	N/A			4	1	1	0	No	2017-01-14
2718	27	30	Female	Married	6-10 km (bike)	Farmer	Tiv	No education	₦20,001-50,000	10	8	2943	Non-reactive	2016-09-04	Yes	15/7/2016	Negative	N/A			8	5	2	3	Yes	2016-09-30
2719	27	20	Female	Married	0-5 km (walk)	Farmer	English;Tiv	Completed Junior Secondary	₦0-20,000	1	7	2783	Non-reactive	2016-09-04	Yes	1/8/2016	Negative	N/A			8	0	0	0	Yes	2016-10-15
2720	27	25	Female	Married	6-10 km (bike)	Farmer	English;Tiv	Completed Primary School	₦0-20,000	3	3	2846	Non-reactive	2016-09-04	No	NA	N/A	N/A			5	8	1	3	No	2016-12-15
2721	27	26	Female	Married	6-10 km (bike)	Farmer	Tiv	Completed Primary School	₦0-20,000	11	7	2843	Non-reactive	2016-09-04	Yes	3-3-2016	Negative	N/A			3	7	3	3	No	2016-09-15
2722	27	35	Female	Married	0-5 km (walk)	Farmer	English;Tiv	Completed Senior Secondary	₦0-20,000	4	4	2947	Non-reactive	2016-09-04	Yes	12/7/2016	Negative	N/A			7	5	3	2	Yes	2016-11-12
2723	28	20	Female	Married	0-5 km (walk)	Farmer;Trader	Tiv	Completed Primary School	₦0-20,000	2	5		Non-reactive	2016-10-16	Yes	17/5/2016	Negative	N/A			7	6	2	4	Yes	2016-12-15
2724	27	18	Female	Married	0-5 km (walk)	Farmer	English;Tiv	Completed Primary School	₦0-20,000	5	5	5212	Non-reactive	2016-09-11	Yes	15/8/2016	Negative	N/A			7	0	0	0	No	2016-11-10
2725	27	23	Female	Married	0-5 km (walk)	Farmer	English;Tiv	Some Post-secondary	₦0-20,000	9	3		Non-reactive	2016-09-11	No	NA	N/A	N/A			8	1	1	0	Yes	2016-10-07
2726	27	20	Female	Married	0-5 km (walk)	Farmer	English;Tiv	Completed Junior Secondary	₦0-20,000	2	1	2764	Non-reactive	2016-09-04	No	NA	N/A	N/A			6	0	0	0	No	2016-12-07
2727	67	20	Female	Married	6-10 km (bike)	Farmer	English;Tiv	Completed Senior Secondary	₦0-20,000	10	6		Non-reactive	2017-03-19	Yes	2/12/2017	Negative	NA			9	1	1	0	Yes	2017-03-15
2728	27	17	Female	Married	6-10 km (bike)	Farmer	Tiv	Completed Junior Secondary	₦0-20,000	1	0	2945	Non-reactive	2016-09-04	No	NA	N/A	N/A			5	1	0	0	No	2017-01-11
2729	27	24	Female	Married	0-5 km (walk)	Farmer	Tiv	No education	₦0-20,000	2	1	5092	Reactive	2016-09-11	Yes	20/5/2012	Positive	Yes			9	3	0	1	Yes	2016-09-23
2730	27	20	Female	Married	0-5 km (walk)	Farmer	English;Hausa;Tiv	Completed Junior Secondary	₦0-20,000	3	0	3124	Non-reactive	2016-09-11	Yes	29/3/2016	Negative	N/A			6	0	0	0	Yes	2016-12-12
2731	27	32	Female	Married	11-15 km (short ride)	Farmer	English;Tiv	Completed Primary School	₦0-20,000	2	3	5211	Reactive	2016-09-11	Yes	15/6/2016	Negative	N/A			5	6	2	2	Yes	2017-02-16
2732	27	22	Female	Married	0-5 km (walk)	Farmer	English;Tiv	Completed Senior Secondary	₦20,001-50,000	8	8		Non-reactive	2016-09-11	No	NA	N/A	N/A			4	4	1	2	No	2017-02-10
2733	28	26	Female	Married	0-5 km (walk)	Farmer	English;Tiv	Completed Post-secondary	₦0-20,000	1	2		Non-reactive	2016-10-16	Yes	15/6/2016	Negative	N/A			8	3	1	1	Yes	2016-11-15
2734	27	20	Female	Married	11-15 km (short ride)	Farmer	Tiv	No education	₦0-20,000	2	4		Non-reactive	2016-09-11	No	NA	N/A	N/A			9	2	1	1	No	2016-09-22
2735	27	28	Female	Married	0-5 km (walk)	Farmer	Tiv	Completed Primary School	₦0-20,000	3	5		Non-reactive	2016-09-11	No	NA	N/A	N/A			2	6	2	3	Yes	2017-02-12
2736	27	36	Female	Married	0-5 km (walk)	Civil Servant	English;Tiv	Some Post-secondary	₦20,001-50,000	12	9	5102	Non-reactive	2016-09-11	Yes	12/7/2016	Negative	N/A			9	7	2	5	Yes	2016-09-25
2737	27	27	Female	Married	0-5 km (walk)	Farmer;Trader	English;Tiv	Completed Primary School	₦0-20,000	3	3		Reactive	2016-09-11	Yes	6/9/2016	Positive	No			7	3	2	1	Yes	2016-11-14
2738	23	30	Female	Married	0-5 km (walk)	Farmer	English;Tiv	Completed Junior Secondary	₦0-20,000	3	4		Non-reactive	2016-09-11	Yes	1 Nov. 2015	Negative	N/A			7	4	3	1	Yes	2016-11-01
2739	26	21	Female	Married	6-10 km (bike)	Farmer	Tiv	Some Post-secondary	₦0-20,000	3	3		Reactive	2016-09-04	Yes	04/06/2015	Positive	Yes			6	3	0	1	No	2016-12-01
2740	26	25	Female	Married	6-10 km (bike)	Farmer	Tiv	No education	₦0-20,000	6	5	110968	Reactive	2016-09-04	Yes	18/7/2016	Negative	N/A			8	6	6	0	Yes	2016-10-19
2741	26	35	Female	Married	6-10 km (bike)	Farmer	Tiv	No education	₦0-20,000	4	4		Non-reactive	2016-09-04	No	N/A	N/A	N/A			6	4	4	0	No	2016-12-01
2742	26	30	Female	Married	>15km (long ride)	Farmer	Tiv	No education	₦0-20,000	3	1		Non-reactive	2016-09-04	No	N/A	N/A	N/A			4	1	1	0	No	2017-02-15
2743	26	25	Female	Married	6-10 km (bike)	Farmer	Tiv	No education	₦0-20,000	2	1		Reactive	2016-09-04	No	N/A	N/A	N/A			5	1	0	1	No	2017-01-02
2744	26	27	Female	Married	>15km (long ride)	Farmer	Tiv	No education	₦0-20,000	2	4		Reactive	2016-09-04	No	N/A	N/A	N/A			7	4	2	2	No	2016-12-01
2745	26	35	Female	Married	>15km (long ride)	Farmer	Tiv	No education	₦0-20,000	2	5		Non-reactive	2016-09-05	Yes	10 August, 2016	Negative	N/A			8	5	3	2	No	2016-10-15
2746	26	19	Female	Married	>15km (long ride)	Farmer	Tiv	No education	₦0-20,000	4	3		Non-reactive	2016-09-04	No	N/A	N/A	N/A			9	0	0	0	No	2016-09-10
2747	26	20	Female	Married	6-10 km (bike)	Farmer	Tiv	No education	₦0-20,000	3	0		Non-reactive	2016-09-04	No	N/A	N/A	N/A			6	0	0	0	No	2016-12-15
2748	26	19	Female	Married	6-10 km (bike)	Farmer	Tiv	No education	₦0-20,000	3	4		Reactive	2016-09-04	Yes	10/3/2015	Negative	N/A			8	1	1	0	No	2016-10-01
2749	26	50	Female	Married	0-5 km (walk)	Farmer	Tiv	No education	₦0-20,000	6	5		Non-reactive	2016-09-04	No	N/A	N/A	N/A			6	8	3	4	Yes	2016-12-01
2750	26	25	Female	Married	0-5 km (walk)	Farmer;Trader	English;Tiv	Completed Junior Secondary	₦50,001-100,000	11	8		Non-reactive	2016-09-04	Yes	April, 2016	Negative	N/A			8	1	1	0	No	2016-10-20
2751	26	28	Female	Married	0-5 km (walk)	Farmer	Tiv	No education	₦0-20,000	4	10		Non-reactive	2016-09-04	Yes	August, 2016	Negative	N/A			7	2	0	1	No	2016-11-10
2752	26	20	Female	Married	6-10 km (bike)	Farmer	Tiv	Completed Junior Secondary	₦0-20,000	1	1		Non-reactive	2016-09-04	Yes	30 March, 2016	Negative	N/A			8	2	0	1	Yes	2016-11-27
2753	26	20	Female	Married	6-10 km (bike)	Farmer	English;Tiv	Completed Senior Secondary	₦0-20,000	2	3		Non-reactive	2016-09-04	Yes	24/7/2016	Negative	N/A			2	1	0	0	Yes	2016-09-09
2754	26	30	Female	Married	>15km (long ride)	Farmer	Tiv	No education	₦0-20,000	4	2	2561	Non-reactive	2016-09-05	No	N/A	N/A	N/A			6	2	1	1	No	2016-12-15
2755	26	27	Female	Married	6-10 km (bike)	Farmer	English;Tiv	No education	₦0-20,000	2	3	110969	Non-reactive	2016-09-04	No	N/A	N/A	N/A			8	4	1	2	No	2016-11-15
2756	26	23	Female	Married	0-5 km (walk)	Farmer	English;Tiv	Completed Junior Secondary	₦0-20,000	9	1	2288	Reactive	2016-09-04	Yes	15/5/2013	Positive	Yes			5	3	0	0	Yes	2016-11-20
2757	27	30	Female	Married	0-5 km (walk)	Farmer	Tiv	Completed Junior Secondary	₦20,001-50,000	3	1		Non-reactive	2016-09-04	Yes	17-8-2016	Negative	N/A			5	2	1	1	Yes	2017-01-26
2758	17	18	Female	Married	0-5 km (walk)	Farmer	English;Tiv	Completed Primary School	₦0-20,000	8	2	2794	Non-reactive	2016-09-04	Yes	7/6/ 2016	Negative	NA			3	2	0	1	No	2017-02-01
2759	27	18	Female	Married	6-10 km (bike)	Farmer	Tiv	Completed Primary School	₦0-20,000	3	5	2820	Non-reactive	2016-09-04	No	NA	N/A	N/A			4	1	0	0	No
2760	27	20	Female	Married	0-5 km (walk)	Farmer	English;Tiv	Some Post-secondary	₦0-20,000	9	9	2948	Non-reactive	2016-09-04	Yes	8-8-2016	Negative	N/A			7	0	0	0	Yes	2016-12-21
2761	27	37	Female	Married	0-5 km (walk)	Farmer	English;Tiv	Completed Junior Secondary	₦20,001-50,000	6	5	2816	Non-reactive	2016-09-04	No	NA	N/A	N/A			2	5	1	4	No	2016-01-03
2762	27	22	Female	Married	0-5 km (walk)	Farmer	Tiv	Completed Junior Secondary	₦0-20,000	3	4	2784	Non-reactive	2016-09-04	Yes	3-3-2015	Negative	N/A			5	2	0	0	No	2017-01-15
2763	17	20	Female	Married	6-10 km (bike)	Farmer	Tiv	Completed Primary School	₦0-20,000	3	5		Reactive	2016-09-04	Yes	JULY 2015	Positive	Yes			3	1	0	1	No	2017-02-02
2764	27	27	Male	Married	0-5 km (walk)	Farmer	English;Tiv	Completed Senior Secondary	₦0-20,000	4	1	2726	Non-reactive	2016-09-04	Yes	15-6-2016	Negative	N/A	0	0
2765	17	28	Female	Married	6-10 km (bike)	Farmer	Tiv	Completed Primary School	₦0-20,000	2	2		Non-reactive	2016-09-04	Yes	JUNE 2016	Negative	NA			7	3	2	0	No	2016-11-11
2766	27	22	Female	Married	0-5 km (walk)	Farmer	English;Tiv	Completed Junior Secondary	₦0-20,000	1	5	2954	Non-reactive	2016-09-04	Yes	1/7/2016	Negative	N/A			5	2	2	0	Yes	2017-01-05
2767	27	29	Female	Married	0-5 km (walk)	Farmer	Tiv	Completed Junior Secondary	₦0-20,000	1	1	2944	Non-reactive	2016-09-04	Yes	4-6-2016	Negative	N/A			8	1	1	0	No	2016-09-30
2768	17	28	Female	Married	0-5 km (walk)	Farmer	English;Other;Tiv	No education	₦0-20,000	3	2	2790	Non-reactive	2016-09-04	Yes	06 JUNE 2016	Negative	NA			3	4	0	4	Yes	2017-03-14
2769	17	27	Female	Married	6-10 km (bike)	Applicant	Tiv	Completed Post-secondary	₦0-20,000	3	2	2851	Non-reactive	2016-09-04	Yes	JUNE 2016	Negative	NA			7	2	0	1	Yes	2016-11-14
2770	27	30	Female	Married	0-5 km (walk)	Farmer	Tiv	Completed Primary School	₦20,001-50,000	5	5	2841	Non-reactive	2016-09-04	Yes	4-8-2016	Negative	N/A			8	4	1	3	Yes	2016-10-08
2771	27	20	Female	Married	0-5 km (walk)	Farmer;Trader	English;Tiv	Completed Junior Secondary	₦0-20,000	6	7		Non-reactive	2016-10-02	Yes	14 4 2016	Negative	N/A			6	4	2	2	No	2017-01-10
2772	27	29	Female	Married	0-5 km (walk)	Farmer	Tiv	Completed Senior Secondary	₦0-20,000	1	9		Reactive	2016-09-04	Yes	8/8/2016	Positive	Yes			6	5	0	4	Yes	2016-10-16
2773	27	17	Female	Married	0-5 km (walk)	Farmer	English;Tiv	Completed Junior Secondary	₦0-20,000	1	0	2781	Non-reactive	2016-09-04	Yes	9/6/2016	Negative	N/A			8	0	0	0	Yes	2016-10-01
2774	28	25	Female	Married	0-5 km (walk)	Trader	English;Tiv	Completed Senior Secondary	₦0-20,000	1	2		Non-reactive	2016-10-16	Yes	15/8/2016	Negative	N/A			9	3	1	1	Yes	2016-11-15
2775	27	25	Female	Married	0-5 km (walk)	Farmer	English;Tiv	Completed Junior Secondary	₦0-20,000	10	5	2997	Reactive	2016-09-04	Yes	19/5/2016	Positive	Yes			8	5	0	2	No	2016-10-12
2776	27	25	Female	Married	0-5 km (walk)	Farmer	English;Tiv	Completed Senior Secondary	Above ₦100,001	3	3	2817	Non-reactive	2016-09-04	Yes	15/8/2016	Negative	N/A			7	3	0	2	Yes	2016-11-11
2777	27	36	Female	Married	6-10 km (bike)	Farmer	English;Tiv	Completed Senior Secondary	₦0-20,000	2	7	2986	Non-reactive	2016-09-04	Yes	3-4-2016	Negative	N/A			7	6	2	3	No	2016-10-08
2778	27	20	Female	Married	0-5 km (walk)	Farmer	Tiv	Completed Junior Secondary	₦50,001-100,000	10	3	2815	Non-reactive	2016-09-04	Yes	15/3/2016	Negative	N/A			4	2	0	1	No	2017-01-14
2779	27	26	Female	Married	0-5 km (walk)	Farmer	English;Tiv	Completed Primary School	₦0-20,000	3	6		Non-reactive	2016-09-04	Yes	4/8/2016	Negative	N/A			9	5	5	0	No	2016-09-15
2780	17	45	Male	Married	6-10 km (bike)	Farmer	Tiv	No education	₦0-20,000	10	19	2957	Non-reactive	2016-09-04	Yes	1 SEPT 2015	Negative	NA	4	1
2781	27	27	Male	Married	0-5 km (walk)	Other	English;Tiv	Completed Senior Secondary	₦0-20,000	4	0	2773	Non-reactive	2016-09-04	Yes	3/9/2016	Negative	N/A	0	1
2782	17	48	Male	Married	0-5 km (walk)	Farmer	Hausa;Tiv	Completed Junior Secondary	₦0-20,000	3	3	2879	Non-reactive	2016-09-04	No	NA	NA	NA	0	2
2783	29	40	Male	Married	0-5 km (walk)	Farmer	English;Tiv	Completed Primary School	₦0-20,000	1	5	2719	Non-reactive	2016-09-04	Yes	9/7/2016	Negative	N/A	1	3
2784	27	34	Male	Married	0-5 km (walk)	Farmer	Tiv	Completed Senior Secondary	₦0-20,000	8	3	2762	Non-reactive	2016-09-04	Yes	15-7-2016	Negative	N/A	1	1
2785	17	27	Male	Married	0-5 km (walk)	Trader	English;Tiv	Completed Senior Secondary	₦0-20,000	2	0	2866	Non-reactive	2016-09-04	Yes	6/9/ 2015	Negative	NA	0	0
2786	17	30	Male	Married	6-10 km (bike)	Farmer	Tiv	Completed Senior Secondary	₦0-20,000	10	15	2876	Non-reactive	2016-09-04	Yes	15/8/2016	Negative	NA	1	4
2787	17	32	Male	Married	6-10 km (bike)	Farmer	Tiv	Completed Senior Secondary	₦0-20,000	2	2	2960	Non-reactive	2016-09-04	Yes	AUGUST 2016	Negative	NA	1	1
2788	17	50	Male	Married	0-5 km (walk)	Farmer	Tiv	Completed Junior Secondary	₦0-20,000	4	3	2966	Non-reactive	2016-09-04	Yes	4 MAY 2016	Negative	NA	2	2
2789	17	31	Male	Married	0-5 km (walk)	Farmer	Tiv	Completed Senior Secondary	₦0-20,000	2	4	2959	Non-reactive	2016-09-04	Yes	6 AUG 2016	Negative	NA	2	2
2790	17	49	Male	Married	0-5 km (walk)	Farmer	English;Tiv	Completed Senior Secondary	₦0-20,000	3	2	2768	Non-reactive	2016-09-04	Yes	JUNE 2016	Negative	NA	0	4
2791	17	27	Male	Married	>15km (long ride)	Farmer	English;Tiv	Completed Senior Secondary	₦0-20,000	5	4	2958	Non-reactive	2016-09-04	Yes	16 AUG 2016	Negative	NA	3	4
2792	17	32	Male	Married	6-10 km (bike)	Farmer	English;Tiv	Completed Senior Secondary	₦0-20,000	5	6	2795	Non-reactive	2016-09-04	Yes	6/6/2016	Negative	NA	0	0
2793	17	28	Male	Married	6-10 km (bike)	Farmer	English;Tiv	Some Post-secondary	₦0-20,000	9	7	2964	Non-reactive	2016-09-04	Yes	6/6/2014	Negative	NA	0	0
2794	17	20	Male	Married	0-5 km (walk)	Farmer	English;Tiv	Completed Junior Secondary	₦0-20,000	8	2	2758	Non-reactive	2016-09-04	Yes	JULY 2016	Negative	NA	0	1
2795	17	18	Female	Married	6-10 km (bike)	Farmer	Tiv	Completed Primary School	₦0-20,000	4	5	2792	Non-reactive	2016-09-04	Yes	AUGUST 2016	Negative	NA			3	1	0	0	No	2017-03-15
2796	67	33	Female	Married	11-15 km (short ride)	Farmer	Tiv	No education	₦0-20,000	3	4		Non-reactive	2017-03-19	No	NA	N/A	NA			4	5	2	2	Yes	2017-07-15
2797	17	28	Female	Married	6-10 km (bike)	Farmer	Tiv	Completed Senior Secondary	₦0-20,000	10	15	2935	Non-reactive	2016-09-04	Yes	25 JUNE 2016	Negative	NA			7	3	1	2	Yes	2016-10-25
2798	20	25	Female	Married	0-5 km (walk)	Trader	Tiv	Completed Junior Secondary	₦0-20,000	3	5	109318	Non-reactive	2017-03-18	Yes	06/02/2017	Negative	NA			5	1	1	0	Yes	2017-07-20
2799	17	22	Female	Married	6-10 km (bike)	Farmer	Tiv	No education	₦0-20,000	10	6	2852	Non-reactive	2016-09-04	Yes	JUNE 2016	Negative	NA			9	4	2	1	No	2016-10-14
2800	17	25	Female	Married	6-10 km (bike)	Farmer	Tiv	Completed Junior Secondary	₦0-20,000	5	5		Non-reactive	2016-09-11	Yes	5/1/2016	Not sure/Don't know	NA			8	3	0	2	Yes	2016-10-10
2801	17	31	Female	Married	6-10 km (bike)	Farmer	Tiv	Completed Junior Secondary	₦0-20,000	2	5		Non-reactive	2016-09-11	Yes	8/7/2016	Negative	NA			8	6	4	1	Yes	2016-10-10
2802	17	35	Female	Married	0-5 km (walk)	Farmer	Tiv	No education	₦0-20,000	3	3		Reactive	2016-09-11	Yes	2/2/2016	Negative	NA			6	3	2	1	Yes	2016-12-12
2803	17	28	Female	Married	6-10 km (bike)	Farmer;Trader	Tiv	No education	₦0-20,000	10	15	2938	Non-reactive	2016-09-04	Yes	01/06/2016	Negative	NA			9	4	2	1	Yes	2016-10-01
2804	20	19	Female	Married	0-5 km (walk)	Farmer	Tiv	Completed Primary School	₦0-20,000	20	25		Non-reactive	2017-03-18	Yes	7/12/2016	Negative	NA			8	1	1	0	Yes	2017-04-13
2805	17	16	Female	Married	6-10 km (bike)	Farmer	English;Tiv	Completed Primary School	₦0-20,000	6	11	2853	Non-reactive	2016-09-04	No	NA	NA	NA			3	0	0	0	No	2017-03-14
2806	27	25	Male	Married	0-5 km (walk)	Farmer	English;Tiv	Completed Senior Secondary	₦0-20,000	3	9	2713	Non-reactive	2016-09-11	Yes	10/6/2016	Negative	N/A	0	0
2807	27	20	Female	Married	0-5 km (walk)	Farmer	English;Tiv	Completed Senior Secondary	₦0-20,000	9	7	5101	Non-reactive	2016-09-11	Yes	16/8/2016	Negative	N/A			6	0	0	0	Yes	2017-01-13
2808	27	25	Female	Married	0-5 km (walk)	Farmer	English;Tiv	Completed Primary School	₦0-20,000	2	0	3125	Non-reactive	2016-09-11	Yes	10/8/2016	Negative	N/A			4	0	0	0	Yes	2017-03-10
2809	27	25	Female	Widowed	6-10 km (bike)	Farmer	Tiv	Completed Primary School	₦0-20,000	3	7		Non-reactive	2016-09-04	Yes	15-3-2016	Negative	N/A			7	5	2	2	No	2016-09-25
2810	27	34	Female	Married	0-5 km (walk)	Farmer	English;Tiv	Completed Junior Secondary	₦0-20,000	2	3	2950	Non-reactive	2016-09-04	Yes	15-8-2016	Negative	N/A			9	3	0	3	Yes	2016-09-15
2811	27	32	Male	Married	11-15 km (short ride)	Applicant;Farmer	English;Tiv	Some Post-secondary	₦0-20,000	4	2	5225	Non-reactive	2016-09-11	Yes	5/11/2015	Negative	N/A	0	0
2812	17	27	Male	Married	6-10 km (bike)	Farmer	Tiv	Completed Senior Secondary	₦0-20,000	2	3	2963	Non-reactive	2016-09-04	Yes	8/25/2016	Negative	NA	1	2
2813	28	25	Female	Married	0-5 km (walk)	Farmer	English;Tiv	Completed Junior Secondary	₦0-20,000	8	7		Non-reactive	2016-10-09	Yes	13/5/2016	Negative	N/A			3	3	1	0	No	2016-05-15
2814	27	25	Male	Married	6-10 km (bike)	Farmer	Tiv	Completed Primary School	₦0-20,000	5	10	5223	Non-reactive	2016-09-11	Yes	12/8/2016	Negative	N/A	1	2
2815	27	25	Male	Married	0-5 km (walk)	Farmer	Tiv	Completed Primary School	₦50,001-100,000	10	3	2778	Non-reactive	2016-09-04	Yes	15-1-2016	Negative	N/A	1	1
2816	27	48	Male	Married	0-5 km (walk)	Farmer	English;Tiv	Some Post-secondary	₦20,001-50,000	6	6	2761	Non-reactive	2016-09-04	Yes	11/7/2016	Negative	N/A	6	5
2817	27	45	Male	Married	6-10 km (bike)	Civil Servant	English;Hausa;Igbo;Tiv	Some Post-secondary	₦20,001-50,000	3	3	2776	Non-reactive	2016-09-04	Yes	6/6/2016	Negative	N/A	0	2
2818	27	20	Male	Married	0-5 km (walk)	Farmer	Tiv	Completed Primary School	₦0-20,000	3	5	5215	Non-reactive	2016-09-11	Yes	15/7/2016	Negative	N/A	2	2
2820	27	21	Male	Married	0-5 km (walk)	Other	English;Tiv	Completed Junior Secondary	₦0-20,000	3	6	2959	Non-reactive	2016-09-04	Yes	15/4/2016	Negative	N/A	0	0
2821	28	42	Male	Married	0-5 km (walk)	Civil Servant;Farmer	English;Tiv	Completed Senior Secondary	₦0-20,000	2	2	5540	Non-reactive	2016-10-16	Yes	15/9/2016	Negative	N/A	2	6
2822	28	35	Male	Married	0-5 km (walk)	Farmer	Tiv	Completed Primary School	₦0-20,000	4	6	3105	Non-reactive	2016-10-23	Yes	9/10/2016	Negative	N/A	0	0
2823	28	65	Male	Married	0-5 km (walk)	Farmer	Tiv	Completed Primary School	₦0-20,000	2	4	3163	Non-reactive	2016-10-23	Yes	15/9/2016	Negative	N/A	4	2
2824	27	21	Female	Married	0-5 km (walk)	Farmer	English;Tiv	Completed Primary School	₦0-20,000	8	10	5220	Non-reactive	2016-09-11	Yes	8/9/2016	Negative	N/A			9	2	1	0	Yes	2016-11-11
2825	27	18	Male	Married	6-10 km (bike)	Farmer	Tiv	Completed Senior Secondary	₦20,001-50,000	7	4	2827	Non-reactive	2016-09-11	Yes	15/8/2016	Negative	N/A	1	1
2826	28	46	Male	Married	0-5 km (walk)	Farmer	Tiv	Completed Junior Secondary	₦20,001-50,000	8	10	2172	Non-reactive	2016-10-16	Yes	4/10/2013	Negative	N/A	1	3
2827	27	23	Female	Married	6-10 km (bike)	Farmer	Tiv	Completed Junior Secondary	₦0-20,000	1	4	2825	Non-reactive	2016-09-11	No	NA	N/A	N/A			8	2	1	1	Yes	2016-10-02
2828	27	29	Female	Married	6-10 km (bike)	Farmer	English;Tiv	Completed Junior Secondary	₦0-20,000	2	3		Non-reactive	2016-09-04	Yes	7/7/2016	Negative	N/A			7	4	2	1	Yes	2016-11-15
2829	27	24	Female	Married	6-10 km (bike)	Farmer	Tiv	Completed Junior Secondary	₦0-20,000	3	3		Non-reactive	2016-09-11	Yes	12/8/2016	Negative	N/A			7	2	2	0	Yes	2016-11-12
2831	27	27	Female	Married	0-5 km (walk)	Farmer	Tiv	Completed Junior Secondary	₦0-20,000	8	6	5216	Non-reactive	2016-09-11	Yes	11/9/2016	Negative	N/A			8	8	3	2	Yes	2017-02-06
2832	27	25	Female	Married	0-5 km (walk)	Farmer	English;Hausa;Tiv	Completed Junior Secondary	₦0-20,000	3	3		Non-reactive	2016-09-11	Yes	16/8/2016	Negative	N/A			9	1	1	0	Yes	2016-09-30
2833	27	20	Female	Married	0-5 km (walk)	Farmer;Trader	Tiv	No education	₦0-20,000	1	3		Non-reactive	2016-09-11	Yes	20/8/2016	Negative	N/A			8	1	1	0	No	2016-10-05
2834	27	25	Female	Married	0-5 km (walk)	Farmer	Tiv	Completed Junior Secondary	₦0-20,000	2	4	5213	Non-reactive	2016-09-11	Yes	3/7/2016	Negative	N/A			7	3	1	2	Yes	2016-11-16
2836	27	22	Male	Married	6-10 km (bike)	Farmer	English;Tiv	Completed Junior Secondary	₦0-20,000	3	3	2882	Non-reactive	2016-09-04	Yes	15/7/2016	Negative	N/A	1	2
2837	30	26	Male	Married	6-10 km (bike)	Other	Tiv	Completed Senior Secondary	₦0-20,000	9	5	4806	Non-reactive	2017-01-08	Yes	1/1/2017	Negative	N/A	1	4
2838	27	43	Male	Married	0-5 km (walk)	Civil Servant	Tiv	Completed Primary School	₦20,001-50,000	1	0	2716	Non-reactive	2016-09-04	Yes	25/8/2016	Negative	N/A	1	4
2839	27	32	Male	Married	0-5 km (walk)	Civil Servant	English;Tiv	Some Post-secondary	₦50,001-100,000	5	3	4201	Non-reactive	2016-11-06	Yes	4/4/2016	Negative	N/A	1	0
2840	27	24	Male	Married	6-10 km (bike)	Farmer	English;Tiv	Completed Senior Secondary	₦0-20,000	2	0	2886	Non-reactive	2016-09-04	Yes	8-8-2016	Negative	N/A	0	0
2841	27	32	Male	Married	0-5 km (walk)	Farmer	English;Tiv	Completed Primary School	₦50,001-100,000	3	2	2770	Non-reactive	2016-09-04	Yes	18/6/2016	Negative	N/A	1	4
2842	27	22	Male	Married	0-5 km (walk)	Farmer	English;Tiv	Completed Primary School	₦0-20,000	1	3	2884	Non-reactive	2016-09-04	Yes	15-5-2016	Negative	N/A	2	1
2843	27	30	Male	Married	6-10 km (bike)	Farmer	Tiv	Completed Primary School	₦0-20,000	4	7	2721	Non-reactive	2016-09-04	Yes	17-8-2016	Negative	N/A	0	4
2844	27	35	Male	Married	0-5 km (walk)	Farmer	English;Tiv	Completed Primary School	₦20,001-50,000	5	5	2714	Non-reactive	2016-09-04	Yes	3/9/2016	Not sure/Don't know	N/A	3	2
2845	27	27	Male	Married	6-10 km (bike)	Farmer	English;Tiv	Completed Senior Secondary	₦20,001-50,000	10	6	2638	Non-reactive	2016-09-04	Yes	15/8/2016	Negative	N/A	2	0
2846	27	62	Male	Married	6-10 km (bike)	Farmer	Tiv	Completed Primary School	₦0-20,000	3	3	2720	Non-reactive	2016-09-04	No	NA	N/A	N/A	6	4
2847	28	27	Male	Married	0-5 km (walk)	Farmer	English;Tiv	Completed Junior Secondary	₦0-20,000	5	8	3174	Non-reactive	2016-10-16	Yes	15/6/2016	Negative	N/A	1	0
2848	27	22	Male	Married	0-5 km (walk)	Other	English;Tiv	Completed Senior Secondary	₦0-20,000	1	5	2717	Non-reactive	2016-09-04	Yes	3-9-2016	Negative	N/A	1	0
2849	27	26	Male	Married	0-5 km (walk)	Farmer	English;Tiv	Completed Senior Secondary	₦0-20,000	7	7	2885	Non-reactive	2016-09-04	Yes	15/7/2016	Not sure/Don't know	N/A	0	0
2850	17	40	Male	Married	0-5 km (walk)	Farmer	English;Tiv	Completed Senior Secondary	₦0-20,000	2	0	2878	Non-reactive	2016-09-04	Yes	13/6/2016	Negative	NA	2	0
2851	17	35	Male	Married	6-10 km (bike)	Civil Servant;Farmer	Tiv	Completed Post-secondary	₦0-20,000	3	2	2769	Non-reactive	2016-09-04	Yes	NOVEMBER 2013	Negative	NA	0	1
2852	17	35	Male	Married	6-10 km (bike)	Farmer	Tiv	Completed Senior Secondary	₦0-20,000	4	3	2799	Non-reactive	2016-09-04	Yes	5 JUNE ,2016	Negative	NA	2	1
2853	17	25	Male	Married	0-5 km (walk)	Farmer	English;Tiv	Completed Senior Secondary	₦0-20,000	5	11	2805	Non-reactive	2016-09-04	Yes	4 APRIL 2016	Negative	NA	0	0
2854	28	20	Female	Married	6-10 km (bike)	Farmer;Trader	English;Tiv	Completed Primary School	₦0-20,000	4	6		Non-reactive	2016-10-16	Yes	5/9/2016	Negative	N/A			6	2	1	1	Yes	2017-01-15
2855	27	29	Female	Married	0-5 km (walk)	Farmer	Tiv	Completed Primary School	₦0-20,000	10	7		Non-reactive	2016-09-11	Yes	8/9/2016	Negative	N/A			8	6	2	2	No	2016-10-14
2856	17	24	Male	Married	6-10 km (bike)	Farmer	Tiv	Completed Junior Secondary	₦0-20,000	3	2	2872	Non-reactive	2016-09-04	Yes	6/6/2016	Negative	NA	1	0
2857	17	40	Male	Married	6-10 km (bike)	Farmer;Trader	Tiv	Completed Primary School	₦0-20,000	2	7	2874	Non-reactive	2016-09-04	Yes	6 JULY 2016	Negative	NA	3	3
2858	27	22	Female	Married	6-10 km (bike)	Farmer	Tiv	Completed Senior Secondary	₦0-20,000	3	1	5219	Non-reactive	2016-09-11	Yes	14/6/2016	Negative	N/A			9	0	0	0	Yes	2016-09-23
2859	27	21	Female	Married	0-5 km (walk)	Farmer;Trader	Tiv	Completed Primary School	₦0-20,000	4	6	5107	Non-reactive	2016-09-11	Yes	8/9/2016	Negative	N/A			3	2	1	1	No	2017-03-06
2860	27	23	Female	Married	6-10 km (bike)	Farmer	Tiv	Completed Junior Secondary	₦0-20,000	5	3	4740	Non-reactive	2016-09-11	Yes	15/6/2016	Negative	N/A			7	3	2	1	Yes	2016-11-16
2861	17	27	Male	Married	6-10 km (bike)	Other	English;Tiv	Completed Junior Secondary	₦20,001-50,000	4	3	2887	Non-reactive	2016-09-04	Yes	14/5/ 2016	Negative	NA	0	2
2862	17	21	Female	Married	0-5 km (walk)	Farmer;Trader	English;Tiv	Completed Primary School	₦0-20,000	2	0		Non-reactive	2016-09-04	No	NA	NA	NA			6	2	1	0	Yes	2016-11-01
2863	17	29	Female	Married	0-5 km (walk)	Farmer	Tiv	No education	₦0-20,000	13	7	5269	Non-reactive	2016-09-04	Yes	3/3 2013	Negative	NA			8	6	3	4	No	2016-10-15
2864	17	26	Female	Married	0-5 km (walk)	Other	English;Tiv	Completed Post-secondary	₦0-20,000	3	2	20196575	Non-reactive	2016-09-04	Yes	3/3/ 2016	Negative	NA			3	2	1	1	Yes	2017-03-22
2865	28	20	Female	Married	0-5 km (walk)	Farmer	Tiv	No education	₦0-20,000	6	5		Non-reactive	2016-10-16	Yes	15/8/2016	Negative	N/A			8	1	1	0	Yes	2016-12-15
2866	17	23	Female	Married	0-5 km (walk)	Farmer;Trader	English;Tiv	Completed Senior Secondary	₦0-20,000	2	0	2785	Non-reactive	2016-09-04	Yes	6/9/2015	Negative	NA			2	2	0	0	No	2017-03-15
2867	27	24	Female	Married	0-5 km (walk)	Farmer	Tiv	Completed Junior Secondary	₦0-20,000	2	4		Non-reactive	2016-09-04	Yes	10-6-2016	Negative	N/A			8	2	2	1	No	2016-09-10
2868	17	30	Female	Married	6-10 km (bike)	Farmer	Tiv	Completed Primary School	₦0-20,000	6	5	5271	Non-reactive	2016-09-04	Yes	12/6/ 2016	Negative	NA			8	6	3	2	Yes	2016-10-10
2869	27	26	Female	Married	0-5 km (walk)	Farmer	Tiv	Completed Junior Secondary	₦0-20,000	1	0	2952	Non-reactive	2016-09-04	Yes	4-5-2015	Negative	N/A			5	0	0	0	No	2016-12-10
2870	27	20	Female	Married	0-5 km (walk)	Farmer	English;Tiv	No education	₦0-20,000	6	3		Non-reactive	2016-09-04	Yes	28-8-2016	Negative	N/A			7	3	2	1	Yes	2016-10-15
2871	27	20	Female	Married	0-5 km (walk)	Farmer	Tiv	Completed Senior Secondary	₦0-20,000	1	8	5095	Non-reactive	2016-09-04	Yes	1/8/2016	Negative	N/A			9	0	0	0	Yes	2016-09-16
2872	17	20	Female	Married	0-5 km (walk)	Farmer	Tiv	Completed Junior Secondary	₦0-20,000	3	4	2856	Non-reactive	2016-09-04	Yes	AUGUST 2016	Negative	NA			5	4	4	0	No	2016-12-12
2873	17	18	Female	Married	0-5 km (walk)	Farmer	English;Tiv	Completed Primary School	₦0-20,000	5	8		Non-reactive	2016-09-04	Yes	AUGUST 2016	Negative	NA			4	0	0	0	Yes	2017-02-14
2874	17	28	Female	Married	6-10 km (bike)	Farmer	Tiv	No education	₦0-20,000	10	8	2857	Non-reactive	2016-09-04	Yes	JUNE 2016	Negative	NA			3	4	2	2	No	2017-03-15
2875	17	20	Female	Married	6-10 km (bike)	Farmer	Tiv	No education	₦0-20,000	6	10	2857	Non-reactive	2016-09-04	Yes	10 JUNE 2016	Negative	NA			5	1	0	0	No	2017-01-10
2876	17	20	Female	Married	6-10 km (bike)	Farmer	Tiv	Completed Primary School	₦0-20,000	10	10	2786	Non-reactive	2016-09-04	Yes	JUNE 2016	Negative	NA			9	3	0	2	Yes	2017-09-10
2877	17	19	Female	Married	0-5 km (walk)	Farmer	English;Tiv	Completed Junior Secondary	₦0-20,000	16	11		Non-reactive	2016-09-04	Yes	AUGUST 2016	Negative	NA			7	1	0	0	Yes	2016-11-14
2878	17	25	Female	Married	0-5 km (walk)	Farmer	Tiv	No education	₦0-20,000	2	0	2850	Non-reactive	2016-09-04	No	NA	NA	NA			4	4	2	0	No	2017-01-15
2879	17	30	Female	Married	0-5 km (walk)	Farmer	Tiv	Completed Primary School	₦0-20,000	3	3	2782	Non-reactive	2016-09-04	No	NA	NA	NA			8	5	0	3	No	2016-10-15
2880	27	25	Female	Married	0-5 km (walk)	Farmer	English;Tiv	Completed Primary School	₦0-20,000	2	3	5221	Non-reactive	2016-09-04	Yes	15/5/2016	Negative	N/A			3	3	0	3	No	2017-02-05
2881	27	28	Female	Married	0-5 km (walk)	Farmer	Tiv	No education	₦0-20,000	1	5		Non-reactive	2016-09-04	Yes	21/6/2015	Negative	N/A			8	3	0	3	No	2016-10-08
2882	27	30	Female	Married	6-10 km (bike)	Farmer	Tiv	Completed Primary School	₦0-20,000	4	3	2836	Non-reactive	2016-09-04	No	NA	N/A	N/A			5	6	2	3	No	2016-12-15
2883	27	34	Female	Married	0-5 km (walk)	Farmer	Tiv	Completed Primary School	₦0-20,000	1	5	5218	Non-reactive	2016-09-04	Yes	20-7-2016	Negative	N/A			9	10	2	7	Yes	2016-09-15
2884	27	20	Female	Married	0-5 km (walk)	Farmer	English;Tiv	Completed Junior Secondary	₦0-20,000	1	3	2842	Non-reactive	2016-09-04	Yes	4-3-2016	Negative	N/A			6	2	2	1	No	2016-11-05
2885	27	18	Female	Married	0-5 km (walk)	Farmer	Tiv	No education	₦0-20,000	5	3	2849	Non-reactive	2016-09-04	Yes	15/6/2016	Negative	N/A			9	0	0	0	Yes	2016-09-30
2886	27	20	Female	Married	6-10 km (bike)	Farmer	English;Tiv	Completed Senior Secondary	₦0-20,000	2	0	2840	Non-reactive	2016-09-04	Yes	12-8-2016	Negative	N/A			6	0	0	0	Yes	2016-12-08
2887	17	20	Female	Married	6-10 km (bike)	Farmer	Tiv	Completed Primary School	₦0-20,000	4	2	2861	Non-reactive	2016-09-04	Yes	12/06/ 2016	Negative	NA			9	4	0	3	No	2016-09-20
2888	26	33	Female	Married	0-5 km (walk)	Farmer	English;Tiv	Completed Senior Secondary	₦0-20,000	4	4		Non-reactive	2016-09-04	Yes	5 August, 2016	Negative	N/A			6	6	2	1	Yes	2016-12-15
2889	23	14	Female	Married	6-10 km (bike)	Farmer	Tiv	Completed Primary School	₦0-20,000	6	2	2889101	Non-reactive	2016-10-02	Yes	July, 2016	Negative	N/A			4	0	0	0	No	2017-02-15
2890	17	16	Female	Married	0-5 km (walk)	Farmer	Tiv	Completed Primary School	₦0-20,000	2	0	2918	Non-reactive	2016-09-11	Yes	2/7/2016	Negative	NA			5	0	0	0	No	2017-01-01
2891	17	21	Female	Married	0-5 km (walk)	Farmer	English;Tiv	Completed Senior Secondary	₦0-20,000	4	9		Non-reactive	2016-10-09	Yes	5/14/2016	Negative	NA			8	0	0	0	Yes	2016-11-15
2892	17	32	Female	Married	0-5 km (walk)	Farmer	Tiv	No education	₦0-20,000	2	1		Non-reactive	2016-09-11	Yes	2/8/2016	Not sure/Don't know	NA			4	2	0	0	No	2017-03-03
2893	17	31	Female	Married	6-10 km (bike)	Farmer	Tiv	Completed Junior Secondary	₦0-20,000	3	4	5266	Non-reactive	2016-09-11	Yes	8/10/2016	Negative	NA			4	7	3	2	Yes	2017-02-15
2894	17	30	Female	Married	0-5 km (walk)	Farmer	Tiv	No education	₦0-20,000	2	4		Non-reactive	2016-09-11	Yes	2/11/2015	Negative	NA			3	7	1	3	No	2017-03-03
2895	17	31	Female	Married	6-10 km (bike)	Farmer	Tiv	Completed Primary School	₦0-20,000	2	9	5275	Non-reactive	2016-09-11	Yes	7/15/2016	Negative	NA			7	0	0	0	No	2016-12-14
2896	17	25	Female	Married	6-10 km (bike)	Farmer	Tiv	No education	₦0-20,000	3	1		Non-reactive	2016-09-11	Yes	8/1/2016	Negative	NA			7	5	2	2	Yes	2016-10-01
2897	17	30	Female	Widowed	6-10 km (bike)	Farmer	Tiv	Completed Junior Secondary	₦0-20,000	2	1		Non-reactive	2016-09-11	Yes	7/20/2016	Negative	NA			9	2	0	1	Yes	2016-09-30
2898	17	18	Female	Married	0-5 km (walk)	Farmer	Tiv	Completed Primary School	₦0-20,000	2	0		Non-reactive	2016-09-11	Yes	7/7/2016	Negative	NA			7	0	0	0	No	2016-10-10
2899	17	28	Female	Married	6-10 km (bike)	Farmer	English;Tiv	Some Post-secondary	₦0-20,000	4	2		Non-reactive	2016-09-11	Yes	2/2/2016	Negative	NA			9	2	0	1	Yes	2016-09-23
2900	17	22	Female	Married	6-10 km (bike)	Farmer	Tiv	Completed Primary School	₦0-20,000	3	1		Non-reactive	2016-09-11	Yes	7/7/2016	Negative	NA			8	1	1	0	Yes	2016-09-26
2901	17	30	Female	Married	6-10 km (bike)	Farmer	Tiv	Completed Primary School	₦0-20,000	6	5	5510	Non-reactive	2016-09-11	Yes	8/16/2016	Negative	NA			5	2	1	0	Yes	2016-12-01
2902	17	30	Female	Married	6-10 km (bike)	Farmer	Tiv	No education	₦0-20,000	4	6		Non-reactive	2016-09-11	No	NA	NA	NA			5	3	0	2	No	2017-01-14
2903	17	30	Female	Married	6-10 km (bike)	Farmer	Tiv	No education	₦0-20,000	7	23		Non-reactive	2016-09-11	No	NA	NA	NA			9	7	3	2	No	2016-09-30
2904	17	29	Female	Married	11-15 km (short ride)	Farmer	Tiv	No education	₦0-20,000	4	5		Non-reactive	2016-09-04	No	NA	NA	NA			2	3	1	2	No	2017-03-14
2905	17	22	Female	Widowed	6-10 km (bike)	Farmer	Tiv	No education	₦0-20,000	5	6		Reactive	2016-10-02	No	NA	NA	NA			5	3	3	0	No	2017-01-01
2906	17	24	Female	Married	0-5 km (walk)	Farmer	English;Tiv	Completed Junior Secondary	₦0-20,000	1	1	3362	Non-reactive	2016-10-02	No	NA	NA	NA			8	2	1	1	No	2016-11-16
2907	17	20	Female	Married	6-10 km (bike)	Farmer	Tiv	No education	₦0-20,000	2	1		Non-reactive	2016-09-11	Yes	11/2/2015	Negative	NA			1	1	0	1	No	2017-06-03
2908	17	25	Female	Married	6-10 km (bike)	Farmer	Tiv	No education	₦0-20,000	5	2		Non-reactive	2016-09-11	No	NA	NA	NA			8	1	0	0	Yes	2016-10-15
2909	17	20	Female	Married	6-10 km (bike)	Farmer	Tiv	No education	₦0-20,000	8	9		Non-reactive	2016-09-11	No	NA	NA	NA			1	3	0	1	No	2017-05-14
2910	17	23	Female	Married	6-10 km (bike)	Farmer	Tiv	Completed Junior Secondary	₦0-20,000	5	10		Non-reactive	2016-09-11	Yes	8/6/2016	Negative	NA			6	2	2	0	Yes	2016-12-01
2911	17	20	Female	Married	6-10 km (bike)	Farmer	Tiv	Completed Primary School	₦0-20,000	2	3		Non-reactive	2016-09-11	Yes	9/1/2016	Negative	NA			5	3	0	3	No	2016-12-01
2912	17	24	Female	Married	6-10 km (bike)	Farmer	Tiv	Completed Primary School	₦0-20,000	7	20		Non-reactive	2016-09-11	Yes	8/16/2016	Negative	NA			6	2	0	2	Yes	2016-12-24
2913	17	17	Female	Married	6-10 km (bike)	Farmer	Tiv	Completed Primary School	₦0-20,000	2	3		Non-reactive	2016-09-11	Yes	1/8/2016	Negative	NA			7	1	0	0	Yes	2016-11-01
2914	17	36	Female	Married	6-10 km (bike)	Farmer	Tiv	No education	₦0-20,000	4	5		Non-reactive	2016-09-11	Yes	8/8/2010	Negative	NA			9	6	3	2	No	2017-09-15
2915	17	24	Female	Married	6-10 km (bike)	Farmer	Tiv	Completed Primary School	₦0-20,000	2	4		Non-reactive	2016-09-11	Yes	6/6/2014	Negative	NA			5	0	0	0	Yes	2017-01-01
2916	17	25	Female	Married	6-10 km (bike)	Farmer	Tiv	Completed Primary School	₦0-20,000	6	5		Non-reactive	2016-09-11	Yes	1/8/2016	Negative	NA			6	2	2	0	No	2016-12-10
2917	17	19	Female	Married	6-10 km (bike)	Farmer	Tiv	Completed Junior Secondary	₦0-20,000	2	0		Non-reactive	2016-09-11	Yes	6/6/2014	Not sure/Don't know	NA			8	0	0	0	Yes	2016-10-10
2918	17	22	Male	Married	6-10 km (bike)	Farmer	Tiv	Completed Primary School	₦0-20,000	4	6	2890	Non-reactive	2016-09-11	No	NA	NA	NA	0	0
2919	17	26	Female	Married	6-10 km (bike)	Farmer	Tiv	Completed Senior Secondary	₦0-20,000	3	7		Reactive	2016-09-11	Yes	1/8/2016	Positive	Yes			9	3	1	2	Yes	2017-09-01
2920	17	23	Female	Married	6-10 km (bike)	Farmer	Tiv	Completed Primary School	₦0-20,000	4	6	5518	Non-reactive	2016-09-11	Yes	6/10/2016	Negative	NA			5	5	1	2	No	2017-01-14
2921	17	31	Female	Married	6-10 km (bike)	Farmer	English;Tiv	Completed Senior Secondary	₦0-20,000	2	2		Non-reactive	2016-09-11	Yes	1/4/2016	Negative	NA			7	6	1	1	No	2016-11-11
2922	17	19	Female	Married	6-10 km (bike)	Farmer	Tiv	Completed Primary School	₦0-20,000	8	12		Non-reactive	2016-09-11	Yes	8/1/2016	Negative	NA			10	3	1	2	No	2016-09-30
2923	17	19	Female	Married	6-10 km (bike)	Farmer	Tiv	Completed Primary School	₦0-20,000	2	0		Non-reactive	2016-10-09	Yes	7/14/2016	Negative	NA			7	0	0	0	No	2016-12-15
2925	38	24	Male	Married	0-5 km (walk)	Farmer	English;Tiv	Completed Senior Secondary	₦0-20,000	5	0	112602	Non-reactive	2017-05-14	Yes	1/2017	Negative	N/A	0	0
2926	42	26	Male	Married	6-10 km (bike)	Farmer	Hausa;Tiv	Completed Senior Secondary	₦0-20,000	16	6	2708	Non-reactive	2017-03-26	No	N/A	N/A	N/A	1	0
2927	42	40	Male	Married	0-5 km (walk)	Farmer	Tiv	Completed Senior Secondary	₦0-20,000	4	1	2577	Non-reactive	2017-03-26	Yes	3/2017	Negative	N/A	2	4
2928	41	22	Male	Married	0-5 km (walk)	Farmer	English;Tiv	Completed Junior Secondary	₦0-20,000	4	3	112490	Non-reactive	2017-04-02	No	N/A	N/A	N/A	0	0
2929	35	51	Male	Married	0-5 km (walk)	Farmer	Tiv	Completed Primary School	₦0-20,000	1	5	2662	Non-reactive	2017-04-30	No	N/A	N/A	N/A	0	5
2930	42	48	Male	Married	0-5 km (walk)	Farmer	English;Tiv	Completed Senior Secondary	₦0-20,000	2	0	2646	Non-reactive	2017-03-26	Yes	15/6/017	Negative	N/A	2	0
2932	35	25	Male	Married	>15km (long ride)	Other	English	Completed Senior Secondary	₦50,001-100,000	1	1	2628	Non-reactive	2017-04-30	No	N/A	N/A	N/A	1	0
2933	35	25	Male	Married	6-10 km (bike)	Farmer	English;Tiv	Completed Post-secondary	₦0-20,000	3	1	112523	Non-reactive	2017-04-30	Yes	3rd September, 2016	Negative	N/A	0	0
2935	17	30	Male	Married	0-5 km (walk)	Farmer	English;Hausa;Tiv	Completed Senior Secondary	₦20,001-50,000	1	3	2797	Non-reactive	2016-09-04	Yes	JUNE 2016	Negative	NA	1	2
2936	35	48	Male	Married	0-5 km (walk)	Farmer	English;Tiv	Completed Junior Secondary	₦0-20,000	1	4	2678	Non-reactive	2017-04-30	Yes	2016	Negative	N/A	3	1
2937	42	39	Male	Married	>15km (long ride)	Trader	Tiv	Completed Senior Secondary	₦20,001-50,000	1	2	2683	Non-reactive	2017-03-26	Yes	5/2016	Negative	N/A	1	1
2938	17	22	Male	Married	0-5 km (walk)	Civil Servant	English;Tiv	Completed Senior Secondary	₦0-20,000	8	1	2803	Non-reactive	2016-09-04	Yes	5 SEPT.2014	Negative	NA	0	0
2939	12	33	Male	Married	6-10 km (bike)	Farmer	Tiv	Completed Primary School	₦0-20,000	2	1	2992	Non-reactive	2016-09-11	Yes	June 2016	Negative	N/A	1	1
2940	12	31	Male	Married	0-5 km (walk)	Farmer	English;Tiv	Completed Senior Secondary	₦0-20,000	3	4	2985	Non-reactive	2016-09-11	Yes	May 2016	Negative	N/A	0	2
2941	12	26	Male	Married	0-5 km (walk)	Farmer	Tiv	Completed Junior Secondary	₦0-20,000	5	4	2993	Non-reactive	2016-09-11	Yes	July 2016	Negative	N/A	1	1
2942	42	29	Male	Married	0-5 km (walk)	Farmer	English;Tiv	Completed Senior Secondary	₦0-20,000	1	0	2684	Non-reactive	2017-03-19	No	N/A	N/A	N/A	0	0
2943	27	53	Male	Married	6-10 km (bike)	Farmer	Tiv	Completed Primary School	Above ₦100,001	10	6	2718	Non-reactive	2016-09-04	Yes	15/7/2016	Negative	N/A	2	3
2944	27	25	Male	Married	0-5 km (walk)	Farmer	Tiv	Completed Junior Secondary	₦0-20,000	1	1	2767	Non-reactive	2016-09-04	No	NA	N/A	N/A	1	0
2945	27	22	Male	Married	0-5 km (walk)	Farmer	Tiv	Completed Primary School	₦50,001-100,000	1	5	2728	Non-reactive	2016-09-04	Yes	15/5/2016	Negative	N/A	0	0
2946	27	42	Male	Married	0-5 km (walk)	Farmer	English	Completed Senior Secondary	₦0-20,000	2	7	2711	Non-reactive	2016-09-04	Yes	13/6/2016	Negative	N/A	0	2
2947	27	50	Male	Married	0-5 km (walk)	Other	Tiv	Some Post-secondary	₦0-20,000	2	5	2722	Non-reactive	2016-09-04	Yes	15/6/2016	Negative	N/A	5	2
2948	27	25	Male	Married	0-5 km (walk)	Farmer	English;Hausa;Tiv	Completed Senior Secondary	₦0-20,000	9	9	2760	Non-reactive	2016-09-04	Yes	3-2-2016	Negative	N/A	0	0
2949	27	25	Male	Married	0-5 km (walk)	Other	English;Tiv	Completed Senior Secondary	₦20,001-50,000	4	3	2712	Non-reactive	2016-09-04	Yes	15/7/2016	Negative	N/A	2	1
2950	27	40	Male	Married	0-5 km (walk)	Farmer	Tiv	Some Post-secondary	₦0-20,000	1	3	2810	Non-reactive	2016-09-04	Yes	13/5/2016	Negative	N/A	0	0
2951	27	25	Male	Married	0-5 km (walk)	Farmer	Tiv	Completed Senior Secondary	₦50,001-100,000	5	3	5224	Non-reactive	2016-09-11	Yes	12/7/2016	Negative	N/A	1	1
2952	27	29	Male	Married	0-5 km (walk)	Farmer	English;Tiv	Completed Senior Secondary	₦0-20,000	1	0	2869	Non-reactive	2016-09-04	Yes	4/5/2016	Negative	N/A	0	0
2953	17	40	Female	Married	0-5 km (walk)	Farmer	English;Tiv	Completed Junior Secondary	₦0-20,000	7	4	5273	Non-reactive	2016-09-04	Yes	4 MARCH 2016	Negative	NA			6	3	1	1	No	2016-12-15
2954	27	34	Male	Married	0-5 km (walk)	Farmer	English;Tiv	Completed Junior Secondary	₦0-20,000	1	5	2766	Non-reactive	2016-09-04	Yes	24/4/2015	Negative	N/A	2	0
2955	17	22	Female	Married	6-10 km (bike)	Farmer	Tiv	Completed Primary School	₦0-20,000	2	7		Non-reactive	2016-09-11	No	NA	NA	NA			8	1	1	0	No	2016-10-10
2956	17	25	Female	Married	6-10 km (bike)	Farmer	Tiv	Completed Primary School	₦0-20,000	2	5		Non-reactive	2016-09-04	Yes	AUGUST 2016	Negative	NA			8	6	2	3	No	2016-10-10
2957	17	25	Female	Married	6-10 km (bike)	Farmer	Tiv	No education	₦0-20,000	10	19	2780	Non-reactive	2016-09-04	Yes	4 JULY 2014	Negative	NA			8	1	1	0	No	2016-10-15
2958	17	26	Female	Married	6-10 km (bike)	Farmer;Trader	Tiv	Completed Senior Secondary	₦0-20,000	10	13	2791	Non-reactive	2016-09-04	Yes	AUGUST 2016	Negative	NA			6	3	3	0	No	2016-12-15
2959	17	28	Female	Married	0-5 km (walk)	Farmer	English;Tiv	Completed Primary School	₦0-20,000	2	4	2789	Non-reactive	2016-09-04	Yes	AUGUST 2016	Negative	NA			7	2	1	1	No	2016-11-14
2960	17	22	Female	Married	0-5 km (walk)	Farmer	Tiv	Completed Primary School	₦0-20,000	2	2	2787	Non-reactive	2016-09-04	Yes	AUGUST 2016	Negative	NA			5	3	1	1	Yes	2017-01-01
2961	17	19	Female	Married	6-10 km (bike)	Farmer	Tiv	Completed Junior Secondary	₦0-20,000	3	4		Non-reactive	2016-09-04	Yes	6/6/2014	Negative	NA			9	1	0	0	No	2016-09-20
2962	20	28	Female	Married	0-5 km (walk)	Farmer	Tiv	Completed Senior Secondary	₦0-20,000	15	10	109320	Non-reactive	2017-03-18	Yes	08/12/2016	Negative	NA			5	0	0	0	Yes	2017-07-15
2963	17	23	Female	Married	0-5 km (walk)	Farmer	Tiv	Completed Junior Secondary	₦0-20,000	4	3	2812	Non-reactive	2016-09-04	Yes	8/6/2016	Negative	NA			8	6	1	2	Yes	2016-10-10
2964	17	20	Female	Married	6-10 km (bike)	Farmer	English;Hausa;Tiv	Completed Senior Secondary	₦0-20,000	4	1	2793	Reactive	2016-09-04	Yes	14/10/2015	Negative	NA			6	0	0	0	No	2016-11-15
2965	12	18	Female	Married	11-15 km (short ride)	Farmer	Tiv	Completed Primary School	₦0-20,000	5	1		Non-reactive	2016-09-11	No	N/A	NA	N/A			9	2	0	1	Yes	2016-10-15
2966	17	27	Female	Married	6-10 km (bike)	Farmer	Tiv	Completed Primary School	₦0-20,000	4	3	2788	Non-reactive	2016-09-04	Yes	4 MAY 2016	Negative	NA			3	3	1	2	No	2017-03-14
2967	12	26	Female	Married	11-15 km (short ride)	Farmer	English;Tiv	Some Post-secondary	₦0-20,000	1	6	5080	Non-reactive	2016-09-11	Yes	June 2016	Negative	N/A			8	1	0	1	No	2016-10-15
2968	12	20	Female	Married	0-5 km (walk)	Farmer	Tiv	Completed Junior Secondary	₦0-20,000	3	7	5079	Non-reactive	2016-09-11	Yes	August 2016	Negative	N/A			4	2	0	1	Yes	2017-02-15
2969	12	30	Female	Married	11-15 km (short ride)	Farmer	English;Tiv	Completed Junior Secondary	₦0-20,000	6	15	5080	Non-reactive	2016-09-11	Yes	March 2016	Negative	N/A			7	2	1	0	No	2016-12-16
2970	12	22	Female	Married	0-5 km (walk)	Farmer	English;Tiv	Completed Primary School	₦0-20,000	6	11		Non-reactive	2016-09-11	No	N/A	NA	N/A			9	2	1	1	No	2016-09-20
2971	12	20	Female	Married	0-5 km (walk)	Farmer	Tiv	Completed Primary School	₦0-20,000	4	6	5083	Non-reactive	2016-09-11	No	N/A	NA	N/A			4	2	0	0	Yes	2017-02-15
2972	12	18	Female	Married	0-5 km (walk)	Farmer	English;Tiv	Completed Junior Secondary	₦0-20,000	4	6		Non-reactive	2016-09-11	No	N/A	NA	N/A			9	0	0	0	Yes	2016-09-15
2973	12	17	Female	Married	0-5 km (walk)	Farmer	English;Tiv	Completed Primary School	₦0-20,000	6	3	5084	Non-reactive	2016-09-11	No	N/A	NA	N/A			9	1	0	0	Yes	2016-09-15
2974	12	35	Female	Married	0-5 km (walk)	Farmer	Tiv	Completed Primary School	₦0-20,000	2	5	5088	Non-reactive	2016-09-11	No	N/A	NA	N/A			8	6	1	4	Yes	2016-10-15
2975	12	20	Female	Married	6-10 km (bike)	Farmer	Tiv	Completed Primary School	₦0-20,000	2	1	5087	Non-reactive	2016-09-11	Yes	April 2016	Negative	N/A			5	3	1	2	Yes	2017-01-15
2976	12	18	Female	Married	0-5 km (walk)	Farmer	Tiv	No education	₦0-20,000	2	2		Non-reactive	2016-09-11	Yes	August 2016	Negative	N/A			7	3	1	1	Yes	2016-11-15
2977	12	23	Female	Married	6-10 km (bike)	Farmer	English;Tiv	Completed Junior Secondary	₦0-20,000	3	6	5075	Non-reactive	2016-09-11	No	N/A	NA	N/A			9	4	1	1	Yes	2016-09-15
2978	12	19	Female	Married	0-5 km (walk)	Farmer	Tiv	Completed Junior Secondary	₦0-20,000	2	1	5082	Non-reactive	2016-09-11	No	N/A	NA	N/A			8	2	0	1	Yes	2016-10-15
2979	12	20	Female	Married	11-15 km (short ride)	Farmer	Tiv	Completed Junior Secondary	₦0-20,000	5	2	5478	Non-reactive	2016-09-11	No	N/A	NA	N/A			9	3	0	2	Yes	2016-09-15
2980	12	30	Female	Married	6-10 km (bike)	Farmer	Tiv	No education	₦0-20,000	7	4		Non-reactive	2016-09-11	Yes	June 2013	Negative	N/A			9	2	1	1	Yes	2016-09-15
2981	12	24	Female	Married	6-10 km (bike)	Farmer	English;Tiv	Completed Primary School	₦0-20,000	3	10		Non-reactive	2016-09-11	Yes	July 2016	Negative	N/A			9	4	1	2	Yes	2016-09-15
2982	12	19	Female	Married	6-10 km (bike)	Farmer	Tiv	No education	₦0-20,000	5	3	5086	Non-reactive	2016-09-11	Yes	July 2016	Negative	N/A			1	1	0	0	Yes	2017-05-15
2983	12	17	Female	Married	0-5 km (walk)	Farmer	English;Tiv	Completed Primary School	₦0-20,000	3	1	2988	Non-reactive	2016-09-11	No	N/A	NA	N/A			6	3	0	0	No	2016-12-20
2984	12	24	Female	Married	6-10 km (bike)	Farmer	English;Tiv	Completed Primary School	₦0-20,000	6	5	2987	Non-reactive	2016-09-11	No	N/A	NA	N/A			7	6	1	0	No	2016-11-20
2985	12	16	Female	Married	0-5 km (walk)	Farmer	Tiv	Completed Junior Secondary	₦0-20,000	6	5	2940	Non-reactive	2016-09-11	Yes	July 2016	Negative	N/A			5	1	0	0	No	2017-01-15
2986	27	45	Male	Married	6-10 km (bike)	Farmer	Tiv	Completed Junior Secondary	₦0-20,000	2	7	2777	Non-reactive	2016-09-04	No	NA	N/A	N/A	2	3
2987	12	24	Male	Married	6-10 km (bike)	Farmer	English;Tiv	Completed Primary School	₦0-20,000	5	4	2984	Non-reactive	2016-09-11	Yes	March 2016	Negative	N/A	2	1
2988	12	28	Male	Married	0-5 km (walk)	Farmer	Tiv	Completed Junior Secondary	₦0-20,000	2	5	2983	Non-reactive	2016-09-11	No	N/A	NA	N/A	0	0
2989	12	23	Female	Married	6-10 km (bike)	Farmer	Tiv	Completed Primary School	₦0-20,000	1	4	5074	Non-reactive	2016-09-11	Yes	June 2016	Negative	N/A			9	4	0	3	Yes	2016-09-15
2990	12	22	Female	Married	0-5 km (walk)	Farmer	English;Tiv	Completed Junior Secondary	₦0-20,000	2	8		Reactive	2016-09-11	No	N/A	NA	N/A			9	4	2	0	Yes	2016-09-15
2991	12	22	Female	Married	0-5 km (walk)	Farmer	Tiv	Completed Primary School	₦0-20,000	5	6		Non-reactive	2016-09-11	No	N/A	NA	N/A			9	2	1	11	No	2016-09-15
2992	12	23	Female	Married	6-10 km (bike)	Farmer	Tiv	No education	₦0-20,000	3	2	2939	Non-reactive	2016-09-11	Yes	March 2014	Negative	N/A			7	5	1	1	No	2016-11-16
2993	12	20	Female	Married	0-5 km (walk)	Farmer	Tiv	Completed Junior Secondary	₦0-20,000	5	3	2941	Non-reactive	2016-09-11	Yes	February 2016	Negative	N/A			4	1	0	0	No	2017-02-16
2994	42	25	Male	Married	0-5 km (walk)	Farmer	Tiv	Completed Junior Secondary	₦0-20,000	9	7	2709	Non-reactive	2017-03-19	Yes	11/2017	Negative	N/A	1	2
2995	42	27	Male	Married	0-5 km (walk)	Farmer	Tiv	Some Post-secondary	₦0-20,000	9	3	2639	Non-reactive	2017-03-26	Yes	03/2017	Negative	N/A	1	1
2996	42	32	Male	Married	0-5 km (walk)	Farmer	English;Tiv	Completed Senior Secondary	₦0-20,000	7	13	2693	Non-reactive	2017-03-19	Yes	12/2016	Negative	N/A	3	1
2997	27	28	Male	Married	0-5 km (walk)	Farmer	Tiv	Completed Senior Secondary	₦0-20,000	1	2	2775	Non-reactive	2016-09-04	Yes	8-6-2016	Negative	N/A	0	2
2998	42	24	Male	Married	0-5 km (walk)	Other	English;Tiv	Completed Senior Secondary	₦0-20,000	1	0	2661	Non-reactive	2017-03-19	Yes	18/9/2016	Negative	N/A	0	0
2999	42	20	Male	Married	0-5 km (walk)	Farmer;Other	Tiv	Completed Senior Secondary	₦0-20,000	4	3	2692	Non-reactive	2017-03-19	Yes	1/2017	Negative	N/A	0	2
3000	35	34	Male	Married	6-10 km (bike)	Farmer	English;Tiv	Completed Senior Secondary	₦0-20,000	5	7	2710	Non-reactive	2017-04-30	Yes	January, 2017	Negative	N/A	1	1
3001	26	26	Female	Married	6-10 km (bike)	Farmer	Tiv	Completed Primary School	₦0-20,000	5	6	2436	Non-reactive	2016-10-09	No	N/A	N/A	N/A			8	4	1	3	No	2016-11-15
3002	26	30	Female	Married	6-10 km (bike)	Farmer	English;Tiv	Some Post-secondary	₦0-20,000	3	7	2607	Reactive	2016-10-09	Yes	10 September, 2016	Positive	Yes			8	2	1	1	Yes	2016-11-15
3003	26	21	Female	Married	0-5 km (walk)	Farmer	English;Tiv	Completed Junior Secondary	₦0-20,000	2	3	2552	Non-reactive	2016-10-09	Yes	3/9/2016	Negative	N/A			7	0	0	0	Yes	2017-01-04
3004	26	24	Female	Married	6-10 km (bike)	Farmer	Tiv	Completed Junior Secondary	₦0-20,000	1	0	2569	Non-reactive	2016-10-09	Yes	September, 2016	Negative	N/A			9	3	0	2	No	2016-10-21
3005	26	25	Female	Married	6-10 km (bike)	Farmer	English;Tiv	Completed Senior Secondary	₦0-20,000	3	2	2580	Non-reactive	2016-10-09	Yes	20 May, 2016	Negative	N/A			2	1	1	0	Yes	2017-06-15
3006	26	20	Female	Married	>15km (long ride)	Farmer	Tiv	No education	₦0-20,000	7	12	2592	Non-reactive	2016-10-09	No	N/A	N/A	N/A			4	2	1	1	Yes	2017-03-15
3007	26	18	Female	Married	0-5 km (walk)	Farmer	Tiv	Completed Senior Secondary	₦0-20,000	3	6	2433	Non-reactive	2016-10-09	Yes	6 May, 2016	Negative	N/A			3	1	1	0	Yes	2017-03-15
3008	26	17	Female	Married	6-10 km (bike)	Farmer	English;Tiv	Completed Primary School	₦0-20,000	9	0	2622	Non-reactive	2016-10-09	Yes	10 September, 2016	Negative	N/A			7	0	0	0	Yes	2016-12-15
3009	26	29	Female	Married	11-15 km (short ride)	Farmer	Tiv	No education	₦0-20,000	7	8	110972	Reactive	2016-10-09	No	N/A	N/A	N/A			10	5	0	1	Yes	2016-10-31
3010	26	22	Female	Married	0-5 km (walk)	Trader	Tiv	Completed Junior Secondary	₦0-20,000	4	5	2540	Reactive	2016-10-09	Yes	29 January, 2015	Positive	Yes			5	3	1	0	Yes	2017-02-15
3011	26	17	Female	Married	6-10 km (bike)	Farmer	Tiv	Completed Primary School	₦0-20,000	2	1		Non-reactive	2016-10-09	No	N/A	N/A	N/A			7	1	0	1	Yes	2016-11-15
3012	26	26	Female	Married	0-5 km (walk)	Civil Servant	English;Tiv	Completed Post-secondary	₦0-20,000	5	4	2571	Non-reactive	2016-10-09	Yes	16 July, 2016	Negative	N/A			2	0	0	0	No	2017-05-15
3013	26	25	Female	Married	6-10 km (bike)	Farmer	English;Tiv	Completed Senior Secondary	₦0-20,000	1	1	2616	Non-reactive	2016-10-09	Yes	5 June, 2016	Negative	N/A			4	0	0	0	Yes	2017-03-15
3014	26	20	Female	Married	0-5 km (walk)	Farmer	Tiv	No education	₦0-20,000	4	3	2617	Non-reactive	2016-10-09	No	N/A	N/A	N/A			7	1	0	1	No	2017-01-15
3015	26	20	Female	Married	>15km (long ride)	Farmer	Tiv	No education	₦0-20,000	4	10	2434	Non-reactive	2016-10-09	No	N/A	N/A	N/A			9	0	0	0	No	2016-10-15
3016	26	50	Female	Married	0-5 km (walk)	Farmer	Tiv	No education	₦0-20,000	9	2		Non-reactive	2016-10-09	Yes	10 August, 2016	Negative	N/A			6	8	4	4	Yes	2017-01-15
3017	26	25	Female	Married	0-5 km (walk)	Applicant	English;Tiv	Completed Post-secondary	₦0-20,000	1	3		Non-reactive	2016-10-09	Yes	24 September, 2016	Negative	N/A			6	2	1	0	Yes	2017-01-15
3018	26	19	Female	Married	0-5 km (walk)	Farmer	Tiv	No education	₦0-20,000	8	3	2599	Non-reactive	2016-10-09	Yes	September, 2016	Negative	N/A			9	0	0	0	No	2016-10-15
3019	26	23	Female	Married	0-5 km (walk)	Farmer	English;Hausa;Tiv	No education	₦0-20,000	3	4	2599	Non-reactive	2016-10-10	No	N/A	N/A	N/A			8	0	0	0	No	2016-11-15
3020	26	22	Female	Married	6-10 km (bike)	Farmer	Tiv	Completed Primary School	₦0-20,000	1	2	2543	Non-reactive	2016-10-09	Yes	September, 2016	Negative	N/A			8	2	2	0	No	2016-11-15
3021	23	21	Female	Married	0-5 km (walk)	Trader	English;Tiv	Completed Junior Secondary	₦0-20,000	1	1	2604	Non-reactive	2016-10-16	Yes	September, 2016	Negative	N/A			4	1	0	1	Yes	2017-02-15
3022	25	22	Female	Married	0-5 km (walk)	Farmer	English;Tiv	Completed Senior Secondary	₦0-20,000	4	2	2615	Non-reactive	2016-10-23	Yes	June, 2016	Negative	N/A			3	1	0	0	No	2017-04-15
3023	23	25	Female	Married	6-10 km (bike)	Farmer;Trader	Tiv	Completed Primary School	₦0-20,000	3	5	2332	Non-reactive	2016-10-16	Yes	September, 2015	Negative	N/A			8	4	2	0	Yes	2016-11-15
3024	23	16	Female	Married	0-5 km (walk)	Farmer	Tiv	No education	₦0-20,000	1	6	2279	Non-reactive	2016-10-16	No	N/A	N/A	N/A			4	0	0	0	No	2017-03-15
3025	23	27	Female	Married	0-5 km (walk)	Farmer	Tiv	No education	₦0-20,000	2	2	2223	Non-reactive	2016-10-16	No	N/A	N/A	N/A			7	2	2	0	No	2016-12-15
3026	25	21	Female	Married	0-5 km (walk)	Farmer	Tiv	Completed Junior Secondary	₦0-20,000	1	1	2282	Non-reactive	2016-10-23	Yes	15 May, 2015	Negative	N/A			4	2	1	0	No	2017-03-15
3027	23	20	Female	Married	6-10 km (bike)	Farmer	English;Tiv	Completed Primary School	₦0-20,000	5	4	2223	Non-reactive	2016-10-16	Yes	September, 2016	Negative	N/A			9	2	0	1	No	2016-10-26
3028	23	20	Female	Married	6-10 km (bike)	Farmer	English;Tiv	Completed Primary School	₦0-20,000	1	4	2619	Non-reactive	2016-10-16	Yes	18 September, 2016	Negative	N/A			4	0	0	0	Yes	2017-03-15
3029	23	15	Female	Married	11-15 km (short ride)	Farmer	Tiv	No education	₦0-20,000	4	2	2550	Non-reactive	2016-10-16	Yes	May, 2015	Negative	N/A			4	0	0	0	Yes	2017-03-15
3030	25	28	Female	Married	0-5 km (walk)	Farmer	Tiv	Completed Primary School	₦0-20,000	1	2	3053	Non-reactive	2016-10-23	Yes	12 May, 2016	Negative	N/A			7	4	1	1	No	2017-01-15
3031	23	17	Female	Married	0-5 km (walk)	Farmer;Trader	English;Tiv	Completed Primary School	₦0-20,000	2	4	2099	Non-reactive	2016-10-16	No	N/A	N/A	N/A			6	0	0	0	No	2017-01-15
3032	23	23	Female	Married	0-5 km (walk)	Farmer	Tiv	No education	₦0-20,000	1	0	2435	Non-reactive	2016-10-16	No	N/A	N/A	N/A			8	0	0	0	No	2016-11-15
3033	23	23	Female	Married	0-5 km (walk)	Farmer	English;Tiv	Completed Primary School	₦0-20,000	2	2	2611	Non-reactive	2016-10-16	No	N/A	N/A	N/A			5	1	1	0	Yes	2017-01-15
3034	23	23	Female	Married	6-10 km (bike)	Farmer	English;Tiv	Completed Senior Secondary	₦0-20,000	5	2	2252	Non-reactive	2016-10-16	Yes	4 September, 2016	Negative	N/A			7	1	0	1	Yes	2016-12-15
3035	25	25	Female	Married	6-10 km (bike)	Applicant;Farmer	English;Tiv	Some Post-secondary	₦0-20,000	2	6	110941	Non-reactive	2016-10-23	Yes	March, 2016	Negative	N/A			5	1	1	0	No	2017-02-15
3036	23	30	Female	Married	0-5 km (walk)	Farmer	Tiv	No education	₦0-20,000	6	5	2095	Non-reactive	2016-10-16	Yes	November, 2016	Negative	N/A			6	7	0	5	Yes	2017-01-15
3037	23	40	Female	Married	0-5 km (walk)	Farmer	Tiv	No education	₦0-20,000	2	5	2276	Reactive	2016-10-16	No	N/A	N/A	N/A			8	6	4	1	No	2016-11-15
3038	23	27	Female	Married	6-10 km (bike)	Farmer	English;Tiv	Completed Senior Secondary	₦0-20,000	2	4	2098	Reactive	2016-10-16	Yes	September, 2015	Positive	Yes			8	2	1	1	Yes	2016-11-17
3039	23	32	Female	Married	0-5 km (walk)	Farmer;Trader	English;Tiv	Completed Senior Secondary	₦20,001-50,000	2	3	2095	Non-reactive	2016-10-16	Yes	28 June, 2016	Negative	N/A			9	3	1	2	Yes	2016-11-06
3040	25	25	Female	Married	0-5 km (walk)	Farmer	Tiv	No education	₦0-20,000	1	4		Non-reactive	2016-10-23	Yes	10 August, 2016	Negative	N/A			6	4	3	1	No	2017-01-15
3041	23	25	Female	Married	0-5 km (walk)	Farmer	English;Tiv	Some Post-secondary	₦0-20,000	1	1	2575	Non-reactive	2016-10-16	No	N/A	N/A	N/A			6	1	0	0	Yes	2017-02-15
3042	23	38	Female	Married	0-5 km (walk)	Other	English;Hausa;Tiv	Some Post-secondary	₦0-20,000	1	4	2583	Non-reactive	2016-10-16	Yes	18 July, 2016	Negative	N/A			7	3	1	1	Yes	2016-12-15
3043	23	25	Female	Married	0-5 km (walk)	Farmer	English;Tiv	Completed Primary School	₦0-20,000	3	2	2574	Reactive	2016-10-16	Yes	September, 2015	Positive	Yes			8	2	0	2	Yes	2016-12-15
3044	25	25	Female	Married	0-5 km (walk)	Farmer	English;Tiv	Completed Primary School	₦0-20,000	3	8		Non-reactive	2016-10-23	Yes	August, 2016	Negative	N/A			8	2	0	2	Yes	2016-11-15
[truncated: 14,935 more rows]
[truncated: 5 more columns]

## Sheet: Positive preg clients
	S/No	Member ID	Church	LGA	Date of Baby Shower	Status (New / On ARV)	Partner's Status (Unknown/Reactive/Non-Reactive)	Enrolled (Yes/No)	If No, reason(s)	Reason (category)	Enrollment Date	EDD
	1	1011	St Stephen Lessel	Ushongo	2016-07-03	ART-experienced	Unknown	No	On drugs		Not enrolled.
	2	1021	St Stephen Lessel	Ushongo	2016-07-03	ART-experienced	Unknown	No	On drugs		Not enrolled.	2016-07-21
	3	1031	St Stephen Lessel	Ushongo	2016-07-03	ART-experienced	Unknown	No	On drugs		Not enrolled.	2016-07-15
	4	1033	St Stephen Lessel	Ushongo	2016-07-03	ART-experienced	Unknown	No	On drugs		Not enrolled.
	5	1035	St Stephen Lessel	Ushongo	2016-07-03	ART-experienced	Unknown	No	On drugs		Not enrolled.
	6	1055	St Stephen Lessel	Ushongo	2016-07-03	ART-experienced	Unknown	No	On drugs		Not enrolled.	2016-07-15
	7	1069	St Stephen Lessel	Ushongo	2016-07-03	ART-experienced	Unknown	No	On drugs		Not enrolled.	2016-08-15
	8	1083	St Stephen Lessel	Ushongo	2016-07-03	ART-experienced	Unknown	No	On drugs		Not enrolled.	2016-10-15
	9	1145	St Joseph, Tyowanye	Buruku	2016-10-09	New	Reactive	Yes			2016-10-12	2017-03-15
	10	1213	St Clement, Garba	Buruku	2016-07-17	New	Unknown	Yes			2016-07-27	2016-12-17
	11	1225	St Clement, Garba	Buruku	2016-07-17	New	Unknown	Yes			2016-07-31	2016-08-15
	12	1233	St Clement, Garba	Buruku	2016-07-17	ART-experienced	Reactive	No	On drugs		Not enrolled.	2016-07-15
	13	1268	St Stephen Lessel	Ushongo	2016-07-17	ART-experienced	Unknown	No	On drugs		Not enrolled.	2016-08-15
	14	1276	St Stephen Lessel	Ushongo	2016-07-17	ART-experienced	Unknown	No	On drugs		Not enrolled.	2016-08-15
	15	1294	St Stephen Lessel	Ushongo	2016-07-17	ART-experienced	Unknown	No	On drugs		Not enrolled.	2016-09-15
	16	1296	St Stephen Lessel	Ushongo	2016-07-17	ART-experienced	Unknown	No	On drugs		Not enrolled.	2016-08-15
	17	1305	St Stephen Lessel	Ushongo	2016-07-17	New	Unknown	Yes			2016-07-30	2016-12-15
	18	1340	St Stephen Lessel	Ushongo	2016-07-31	ART-experienced	Unknown	No	On drugs		Not enrolled.
	19	1365	St Stephen Lessel	Ushongo	2016-07-17	ART-experienced	Unknown	No	On drugs		Not enrolled.	2016-07-21
	20	1369	St Stephen Lessel	Ushongo	2016-07-17	ART-experienced	Unknown	No	On drugs		Not enrolled.	2016-09-15
	21	1441	St Stephen Lessel	Ushongo	2016-07-31	ART-experienced	Unknown	No	On drugs		Not enrolled.	2016-09-15
	22	1462	St Theresa Naka	Gwer West	2016-07-24	ART-experienced	Unknown	No	On drugs		Not enrolled.	2016-09-10
	23	1472	St Stephen Lessel	Ushongo	2016-07-31	ART-experienced	Unknown	No	On drugs		Not enrolled.	2016-10-15
	24	1584	St Theresa Naka	Gwer West	2016-07-24	ART-experienced	Unknown	No	On drugs		Not enrolled.	2016-10-16
	25	1590	St Clement, Garba	Buruku	2016-07-31	New	Unknown	No	Relocated	Moved	Not enrolled.	2016-08-15
	26	1601	St Clement, Garba	Buruku	2016-07-31	New	Unknown	Yes			2016-08-05	2016-10-15
	27	1615	St Stephen Lessel	Ushongo	2016-07-24	ART-experienced	Unknown	No	On drugs		Not enrolled.	2016-09-15
	28	1617	St Stephen Lessel	Ushongo	2016-07-24	ART-experienced	Unknown	No	On drugs		Not enrolled.	2016-12-15
	29	1628	St Stephen Lessel	Ushongo	2016-07-24	ART-experienced	Unknown	No	On drugs		Not enrolled.	2016-07-15
	30	1631	St Theresa Naka	Gwer West	2016-07-24	ART-experienced	Unknown	No	On drugs		Not enrolled.	2016-12-15
	31	1636	St Stephen Lessel	Ushongo	2016-07-31	ART-experienced	Unknown	No	On drugs		Not enrolled.
	32	1639	St Stephen Lessel	Ushongo	2016-07-24	ART-experienced	Unknown	No	On drugs		Not enrolled.	2016-07-15
	33	1651	St Stephen Lessel	Ushongo	2016-07-24	ART-experienced	Unknown	No	On drugs		Not enrolled.	2016-08-11
	34	1681	St Peter Aondona	Gwer West	2016-08-14	ART-experienced	Unknown	No	On drugs		Not enrolled.	2016-12-13
	35	1693	St Peter Aondona	Gwer West	2016-08-14	ART-experienced	Unknown	No	On drugs		Not enrolled.	2016-08-19
	36	1721	St Mary's Rectory Gungul	Konshisha	2016-08-14	ART-experienced	Non-Reactive	No	On ARV		Not enrolled.	2016-08-13
	37	1741	St Theresa Naka	Gwer West	2016-07-31	ART-experienced	Unknown	No	On drugs		Not enrolled.	2017-02-04
	38	1762	St Theresa Naka	Gwer West	2016-08-21	ART-experienced	Unknown	No	On drugs		Not enrolled.	2016-12-09
	39	1782	St Theresa Naka	Gwer West	2016-07-31	ART-experienced	Unknown	No	On drugs		Not enrolled.	2017-01-03
	40	1794	St Lucy's Church Awajir	Konshisha	2016-08-14	New	Unknown	Yes			2016-08-27	2016-10-15
	41	1874	St Mary's Rectory Gungul	Konshisha	2016-08-14	New	Non-Reactive	Yes			2016-08-20	2016-09-15
	42	1907	St Mary's Rectory Gungul	Konshisha	2016-08-14	ART-experienced	Unknown	No	On ARV		Not enrolled.	2016-12-15
	43	1909	St Mary's Rectory Gungul	Konshisha	2016-08-14	ART-experienced	Unknown	No	Phones not connecting.		Not enrolled.	2016-08-30
	44	1913	St Lucy's Church Awajir	Konshisha	2016-08-28	ART-experienced	Unknown	No	On ARV		Not enrolled	2016-11-15
	45	1924	St Lucy's Church Awajir	Konshisha	2016-08-14	New	Non-Reactive	Yes			2016-08-28	2017-01-15
	46	2008	All Saints, Ugba	Logo	2016-08-21	ART-experienced	Unknown	No	On Drugs		Not enrolled.	2017-01-15
	47	2022	St Theresa Naka	Gwer West	2016-08-21	ART-experienced	Unknown	No	On Drugs		Not enrolled.	2016-11-03
	48	2028	St Theresa Naka	Gwer West	2016-08-28	ART-experienced	Non-Reactive	No	On drugs		Not enrolled	2016-12-09
	49	2037	St. Athanasius, Anyiin	Logo	2016-08-21	New	Unknown	Yes			2016-08-23	2016-12-01
	50	2059	St Theresa Naka	Gwer West	2016-08-21	ART-experienced	Unknown	No	On Drugs		Not enrolled.	2016-10-20
	51	2065	St Theresa Naka	Gwer West	2016-08-21	ART-experienced	Unknown	No	On Drugs		Not enrolled.	2016-09-10
	52	2070	St Theresa Naka	Gwer West	2016-08-21	ART-experienced	Unknown	No	On Drugs		Not enrolled.	2017-01-05
	53	2087	St Lucy's Church Awajir	Konshisha	2016-08-28	New	Reactive	Yes			2016-09-10	2017-02-20
	54	2122	St. Athanasius, Anyiin	Logo	2016-08-28	ART-experienced	Unknown	No	On Drugs		Not enrolled.	2017-01-01
	55	2124	St. Athanasius, Anyiin	Logo	2016-08-28	ART-experienced	Unknown	No	On Drugs		Not enrolled.	2016-10-01
	56	2132	St Theresa Naka	Gwer West	2016-08-21	ART-experienced	Unknown	No	On Drugs		Not enrolled.	2016-12-08
	57	2133	St Theresa Naka	Gwer West	2016-08-21	ART-experienced	Unknown	No	On Drugs		Not enrolled.	2016-11-26
	58	2149	St Lucy's Church Awajir	Konshisha	2016-08-28	ART-experienced	Reactive	No	On ARV		Not enrolled	2016-12-15
	59	2155	All Saints, Ugba	Logo	2016-08-21	New	Unknown	Yes			2016-09-28	2017-01-01
	60	2160	All Saints, Ugba	Logo	2016-08-21	New	Non-Reactive	Yes			2016-09-15	2017-03-03
	61	2169	Nongu u Kristu ke Sudan hen Tiv (NKST) Asukunya	Tarka	2016-10-16	ART-experienced	Reactive	No	Not enrolled		Not enrolled	2017-06-15
	62	2176	NKST Church Uchi	Tarka	2016-10-02	ART-experienced	Unknown	No	Not enrolled		Not enrolled	2016-12-15
	63	2209	All Saints, Ugba	Logo	2016-09-11	ART-experienced	Unknown	No	On drugs		Not enrolled.	2016-09-22
	64	2215	All Saints, Ugba	Logo	2016-09-11	New	Unknown	No	5 Unsuccessful attempted contact	Unable to reach	Not enrolled.	2016-08-17
	65	2218	St. Athanasius, Anyiin	Logo	2016-09-04	ART-experienced	Unknown	No	On Drugs		Not enrolled.	2016-09-10
	66	2226	All Saints, Ugba	Logo	2016-08-21	ART-experienced	Unknown	No	On Drugs		Not enrolled.	2017-01-01
	67	2290	St. Athanasius, Anyiin	Logo	2016-08-21	ART-experienced	Unknown	No	On Drugs		Not enrolled.	2016-08-31
	68	2313	St. Athanasius, Anyiin	Logo	2016-08-21	ART-experienced	Unknown	No	On Drugs		Not enrolled.	2016-10-10
	69	2315	St. Athanasius, Anyiin	Logo	2016-08-21	New	Unknown	Yes			2016-09-08	2017-01-01
	70	2318	St. Athanasius, Anyiin	Logo	2016-08-21	ART-experienced	Unknown	No	On Drugs		Not enrolled.	2016-10-01
	71	2350	St Theresa Naka	Gwer West	2016-08-21	ART-experienced	Unknown	No	On drugs		Not enrolled	2016-09-24
	72	2355	St. Athanasius, Anyiin	Logo	2016-08-21	New	Unknown	No	Unsuccessful attempted contact	Unable to reach	Not enrolled.	2016-10-01
	73	2357	St. Athanasius, Anyiin	Logo	2016-08-21	New	Reactive	Yes			2016-08-15	2016-11-01
	74	2358	St. Athanasius, Anyiin	Logo	2016-08-21	New	Unknown	No	No Phone number /Address not descriptive	Unable to reach	Not enrolled.	2016-09-01
	75	2363	St. Athanasius, Anyiin	Logo	2016-08-21	New	Unknown	Yes			2016-09-06	2016-11-01
	76	2373	All Saints, Ugba	Logo	2016-08-28	ART-experienced	Unknown	No	On Drugs		Not enrolled.	2017-09-09
	77	2388	St. Athanasius, Anyiin	Logo	2016-09-18	ART-experienced	Unknown	No	On drugs		Not enrolled.	2016-12-01
	78	2441	St Theresa Naka	Gwer West	2016-08-28	New	Non-Reactive	No	Client could not be located.	Unable to reach	Not enrolled	2016-12-30
	79	2453	St. Athanasius, Anyiin	Logo	2016-09-18	ART-experienced	Unknown	No	On drugs		Not enrolled.	2016-12-01
	80	2454	All Saints, Ugba	Logo	2016-08-28	ART-experienced	Unknown	No	On Drugs		Not enrolled.	2016-12-16
	81	2463	St. Athanasius, Anyiin	Logo	2016-09-18	ART-experienced	Unknown	No	On drugs		Not enrolled.	2016-11-01
	82	2469	St Theresa Naka	Gwer West	2016-08-21	ART-experienced	Unknown	No	On drugs		Not enrolled	2016-09-23
	83	2475	St Theresa Naka	Gwer West	2016-08-21	ART-experienced	Unknown	No	On drugs		Not enrolled	2016-10-31
	84	2495	St Clement, Garba	Buruku	2016-08-28	New	Unknown	Yes			2016-08-02	2017-02-15
	85	2514	All Saints, Ugba	Logo	2016-08-28	New	Unknown	No	Unsuccessful attempted contact	Unable to reach	Not enrolled.	2017-03-01
	86	2554	All Saints, Ugba	Logo	2016-08-28	ART-experienced	Unknown	No	On Drugs		Not enrolled.	2016-10-10
	87	2564	All Saints, Ugba	Logo	2016-08-28	ART-experienced	Unknown	No	On Drugs		Not enrolled.	2017-01-01
	88	2634	Nongu u Kristu ke Sudan hen Tiv (NKST) Asukunya	Tarka	2016-10-16	ART-experienced	Non-Reactive	Yes			2016-10-17	2017-03-15
	89	2654	St. Athanasius, Anyiin	Logo	2016-09-04	ART-experienced	Unknown	No	On drugs		Not enrolled.	2016-11-01
	90	2670	St. Athanasius, Anyiin	Logo	2016-09-04	ART-experienced	Unknown	No	On drugs		Not enrolled.	2017-02-01
	91	2715	Nongu u Kristu ke Sudan hen Tiv (NKST) Uchi	Tarka	2016-09-04	ART-experienced	Unknown	No	On drugs		Not enrolled.	2016-10-12
	92	2729	NKST Church Uchi	Tarka	2016-09-11	ART-experienced	Reactive	No	On Drugs		Not enrolled.	2016-09-23
	93	2731	NKST Church Uchi	Tarka	2016-09-11	ART-experienced	Unknown	No	On Drugs		Not enrolled.	2017-02-16
	94	2737	NKST Church Uchi	Tarka	2016-09-11	New	Unknown	Yes			2016-09-12	2016-11-14
	95	2739	St. Athanasius, Anyiin	Logo	2016-09-04	ART-experienced	Unknown	No	On Drugs		Not enrolled.	2016-12-01
	96	2740	St. Athanasius, Anyiin	Logo	2016-09-04	ART-experienced	Unknown	No	On Drugs		Not enrolled.	2016-10-19
	97	2743	St. Athanasius, Anyiin	Logo	2016-09-04	New	Unknown	No	Address provided is not real.	Unable to reach	Not enrolled.	2017-01-02
	98	2744	St. Athanasius, Anyiin	Logo	2016-09-04	New	Unknown	Yes			2016-09-07	2016-12-01
	99	2748	St. Athanasius, Anyiin	Logo	2016-09-04	New	Unknown	No	Client choosed another facility outside the study	Other facility	Not enrolled.	2016-10-01
	100	2756	St. Athanasius, Anyiin	Logo	2016-09-04	ART-experienced	Unknown	No	On Drugs		Not enrolled.	2016-11-20
	101	2763	St Margaret Tor-Donga	Katsina-Ala	2016-09-04	ART-experienced	Unknown	No	On drugs		Not enrolled	2017-02-02
	102	2772	Nongu u Kristu ke Sudan hen Tiv (NKST) Uchi	Tarka	2016-09-04	ART-experienced	Unknown	No	On drugs		Not enrolled.	2016-10-16
	103	2775	Nongu u Kristu ke Sudan hen Tiv (NKST) Uchi	Tarka	2016-09-04	ART-experienced	Unknown	No	On drugs		Not enrolled.	2016-10-12
	104	2802	St Margaret Tor-Donga	Katsina-Ala	2016-09-11	ART-experienced	Unknown	No	On drugs		Not enrolled	2016-12-12
	105	2880	St Theresa Naka	Gwer West	2016-11-13	ART-experienced	Unknown	No	On Drugs		Not Enrolled	2017-06-20
	106	2905	St Margaret Tor-Donga	Katsina-Ala	2016-10-02	New	Unknown	No	Moved to another location in Taraba state	Moved	Not enrolled	2017-01-01
	107	2919	St Margaret Tor-Donga	Katsina-Ala	2016-09-11	ART-experienced	Unknown	No	On drugs		Not enrolled	2016-09-01
	108	2964	St Margaret Tor-Donga	Katsina-Ala	2016-09-04	New	Non-Reactive	Yes			2016-09-16	2016-11-15
	109	2990	St Clement, Garba	Buruku	2016-09-11	ART-experienced	Unknown	No	On drugs		Not enrolled.	2016-09-15
	110	3002	St. Athanasius, Anyiin	Logo	2016-09-04	ART-experienced	Reactive	No	On Drugs		Not enrolled.	2016-11-15
	111	3009	St. Athanasius, Anyiin	Logo	2016-09-04	New	Unknown	No	Unsuccessful attempted contact	Unable to reach	Not enrolled.	2016-10-31
	112	3010	St. Athanasius, Anyiin	Logo	2016-09-04	ART-experienced	Reactive	No	On Drugs		Not enrolled.	2017-02-15
	113	3037	All Saints, Ugba	Logo	2016-10-16	New	Non-Reactive	Yes			2016-10-19	2016-11-15
	114	3038	All Saints, Ugba	Logo	2016-10-16	ART-experienced	Non-Reactive	No	On Drugs		Not enrolled.	2016-11-17
	115	3043	All Saints, Ugba	Logo	2016-10-16	ART-experienced	Reactive	No	On Drugs		Not enrolled.	2016-12-15
	116	3046	Holy Gost, Abeda	Logo	2016-10-23	New	Non-Reactive	Yes			2016-10-25	2016-10-30
	117	3069	Holy Gost, Abeda	Logo	2016-10-23	New	Non-Reactive	Yes			2016-10-25	2016-12-15
	118	3087	Holy Gost, Abeda	Logo	2016-10-23	ART-experienced	Reactive	No	On Drugs		Not enrolled.	2016-10-25
	119	3094	Holy Gost, Abeda	Logo	2016-10-23	New	Unknown	No	woman to seek husbands consent.	Partner issues	Not enrolled.	2017-02-15
	120	3095	Holy Gost, Abeda	Logo	2016-10-30	ART-experienced	Reactive	No	On Drugs		Not enrolled.	2016-11-15
	121	3100	Holy Gost, Abeda	Logo	2016-10-23	ART-experienced	Non-Reactive	No	On Drugs		Not enrolled	2016-11-15
	122	3103	Nongu u Kristu ke Sudan hen Tiv (NKST) Asukunya	Tarka	2016-10-23	New	Unknown	Yes			2016-10-24	2017-04-15
	123	3119	Nongu u Kristu ke Sudan hen Tiv (NKST) Asukunya	Tarka	2016-10-23	ART-experienced	Reactive	No	Not enrolled		2016-11-15	2016-12-15
	124	3156	Nongu u Kristu ke Sudan hen Tiv (NKST) Asukunya	Tarka	2016-10-23	ART-experienced	Unknown	No	Not enrolled		2017-02-15	2017-02-15
	125	3161	Nongu u Kristu ke Sudan hen Tiv (NKST) Asukunya	Tarka	2016-10-23	ART-experienced	Reactive	No	Not enrolled		Not enrolled	2016-12-15
	126	3184	Nongu u Kristu ke Sudan hen Tiv (NKST) Asukunya	Tarka	2016-10-23	ART-experienced	Unknown	No	Not enrolled		Not enrolled	2017-01-15
	127	3191	Nongu u Kristu ke Sudan hen Tiv (NKST) Asukunya	Tarka	2016-10-09	ART-experienced	Reactive	No	Not enrolled		Not enrolled	2017-03-15
	128	3199	Nongu u Kristu ke Sudan hen Tiv (NKST) Asukunya	Tarka	2016-10-09	ART-experienced	Non-Reactive	No	Not enrolled		Not enrolled	2016-11-15
	129	3237	St Joseph, Tyowanye	Buruku	2016-10-16	ART-experienced	Reactive	No	On drugs		Not enrolled	2016-10-20
	130	3257	St. Clement, Garba	Buruku	2016-10-23	ART-experienced	Non-Reactive	No	On drugs		Not enrolled	2017-03-15
	131	3258	St. Clement, Garba	Buruku	2016-10-23	New	Reactive	Yes			2016-10-25	2017-02-15
	132	3298	St Joseph, Tyowanye	Buruku	2016-10-30	New	Unknown	No	Participant requested to discussed with her partner	Partner issues	Not enrolled	2017-03-15
	133	3301	NKST Church Ubaya	Katsina-Ala	2016-10-30	ART-experienced	Unknown	No	On drugs		Not enrolled	2017-02-15
	134	3331	NKST Church Anber	Katsina-Ala	2016-10-30	New	Non-Reactive	Yes			2016-11-07	2017-03-15
	135	3332	NKST Churh Anber	Katsina-Ala	2016-10-30	ART-experienced	Non-Reactive	No	On Drugs		Not enrolled	2017-03-15
	136	3339	NKST Church Ubaya	Katsina-Ala	2016-10-30	New	Unknown	Yes			2016-12-03	2017-06-15
	137	3371	St Margaret Tor-Donga	Katsina-Ala	2016-10-09	ART-experienced	Unknown	No	On drugs		Not enrolled	2017-01-01
	138	3385	NKST Church Ubaya	Katsina-Ala	2016-10-16	ART-experienced	Non-Reactive	No	On drugs		Not enrolled	2016-12-14
	139	3411	NKST Church Mbaakpur	Konshisha	2016-11-06	ART-experienced	Unknown	No	On ARV		Not enrolled	2017-01-15
	140	3428	NKST Church Mbaakpur	Konshisha	2016-11-06	ART-experienced	Unknown	No	On ARV		Not enrolled	2017-06-15
	141	3443	NKST Church Mbaakpur	Konshisha	2016-11-06	ART-experienced	Unknown	No	On ARV		Not enrolled	2017-02-09
	142	3454	NKST Church Mbaakpur	Konshisha	2016-10-23	ART-experienced	Unknown	No	On ARV		Not enrolled	2016-12-15
	143	3463	St Lucy's Church Awajir	Konshisha	2016-10-16	New	Non-Reactive	Yes			2016-10-31	2016-12-15
	144	3465	St Lucy's Church Awajir	Konshisha	2016-10-16	ART-experienced	Reactive	No	On ARV		Not enrolled	2016-11-15
	145	3489	St Lucy's Church Awajir	Konshisha	2016-10-16	ART-experienced	Unknown	No	On ARV		Not enrolled	2017-01-16
	146	3502	St Peter Aondona	Gwer West	2016-12-04	ART-experienced	Unknown	No	On Drugs		Not Enrolled	2017-12-15
	147	3516	St Pius Goh	Gwer West	2016-11-27	ART-experienced	Unknown	No	On Drugs		Not enrolled	2017-03-15
	148	3521	St Peter Aondona	Gwer West	2016-12-04	New	Unknown	Yes			2016-12-05	2017-05-15
	149	3524	St Peter Aondona	Gwer West	2016-12-04	ART-experienced	Unknown	No	On Drugs		Not Enrolled	2017-05-15
	150	3581	St Theresa Naka	Gwer West	2016-11-13	ART-experienced	Unknown	No	On Drugs		Not Enrolled	2017-06-28
	151	3583	St Theresa Naka	Gwer West	2016-11-13	ART-experienced	Unknown	No	On Drugs		Not Enrolled	2017-06-28
	152	3585	St Pius Goh	Gwer West	2016-10-16	ART-experienced	Unknown	No	On Drugs		Not enrolled	2017-03-12
	153	3602	St Theresa Naka	Gwer West	2016-11-13	ART-experienced	Unknown	No	On Drugs		Not Enrolled	2016-11-15
	154	3701	NKST Church Anber	Katsina-Ala	2016-12-04	ART-experienced	Unknown	No	On ARVs in General hospital K-Ala		Not enrolled	2017-02-14
	155	3728	NKST Church Anber	Katsina-Ala	2016-11-06	ART-experienced	Unknown	No	On Drugs		Not enrolled	2017-03-14
	156	3776	St Lucy's Church Awajir	Konshisha	2016-11-27	ART-experienced	Unknown	No	On ARV		Not enrolled	2017-03-15
	157	3777	St Lucy's Church Awajir	Konshisha	2016-11-27	New	Unknown	Yes			2016-11-29	2016-12-01
	158	3781	NKST Iber	Konshisha	2016-11-20	ART-experienced	Unknown	No	On ARV		Not enrolled	2017-03-15
	159	3803	NKST Church Mbaakpur	Konshisha	2016-11-06	ART-experienced	Unknown	No	On ARV		Not enrolled	2017-03-15
	160	3804	NKST Church Mbaakpur	Konshisha	2016-11-06	ART-experienced	Unknown	No	On ARV		Not enrolled	2017-04-15
	161	3805	NKST Iber	Konshisha	2016-12-04	ART-experienced	Unknown	No	On ARV		Not enrolled	2017-05-15
	162	3813	NKST Iber	Konshisha	2016-12-04	ART-experienced	Unknown	No	On ARV		Not enrolled	2017-06-15
	163	3818	NKST Iber	Konshisha	2016-12-04	New	Unknown	No	The husband agreed to bring the wife only after delivery	Partner issues	Not enrolled	2017-01-15
	164	3821	NKST Iber	Konshisha	2016-12-04	ART-experienced	Unknown	No	On ARV		Not enrolled	2017-05-15
	165	3835	NKST Iber	Konshisha	2016-12-11	ART-experienced	Reactive	No	Client on ARV in NKST Iber but has stopped ARV since November due to drug reactions.		Not enrolled	2017-07-15
	166	3838	NKST Iber	Konshisha	2016-12-11	ART-experienced	Unknown	No	On ARV		Not enrolled	2017-01-15
	167	3844	NKST Anyiin Central	Logo	2016-12-04	ART-experienced	Reactive	No	On drugs		Not enrolled	2017-04-15
	168	3847	NKST Anyiin Central	Logo	2016-12-04	ART-experienced	Unknown	No	On drugs		Not enrolled	2016-12-15
	169	3859	NKST Anyiin Central	Logo	2016-12-04	ART-experienced	Unknown	No	On drugs		Not enrolled	2016-11-30
	170	3869	NKST Anyiin Central	Logo	2016-12-04	ART-experienced	Unknown	No	On drugs		Not enrolled	2017-05-15
	171	3870	NKST Anyiin Central	Logo	2016-12-04	ART-experienced	Unknown	No	On drugs		Not enrolled	2017-05-15
	172	3872	NKST Anyiin Central	Logo	2016-12-04	ART-experienced	Unknown	No	On drugs		Not enrolled	2017-04-17
	173	3874	NKST Anyiin Central	Logo	2016-12-04	ART-experienced	Unknown	No	On drugs		Not enrolled	2016-12-17
	174	3924	Holy Gost, Abeda	Logo	2016-11-27	ART-experienced	Unknown	No	On Drugs		Not enrolled	2017-06-15
	175	3952	Holy Gost, Abeda	Logo	2016-11-27	New	Unknown	Yes			2016-11-30	2017-05-15
	176	3957	NKST Anyiin Central	Logo	2016-12-04	ART-experienced	Unknown	No	On drugs		Not enrolled	2017-02-15
	177	3998	St. Athanasius, Anyiin	Logo	2016-11-13	ART-experienced	Reactive	No	Appointment scheduled 15th November, 2016		Not enrolled	2017-01-15
	178	4001	St. Athanasius, Anyiin	Logo	2016-11-13	ART-experienced	Unknown	No	On Drugs		Not enrolled	2017-01-15
	179	4081	NKST Church Ubaya	Katsina-Ala	2016-11-27	New	Non-Reactive	No	Choosed another ARV sites in Gbor.	Other facility	Not enrolled	2016-12-14
	180	4111	St Joseph, Tyowanye	Buruku	2016-10-30	ART-experienced	Non-Reactive	No	On drugs		Not enrolled	2016-11-15
	181	4184	St Stephen Lessel	Ushongo	2016-11-13	ART-experienced	Unknown	No	On drugs		Not enrolled	2017-02-15
	182	4199	NKST Church Uchi	Tarka	2016-11-06	ART-experienced	Non-Reactive	No	On Drugs		Not enrolled	2017-02-25
	183	4214	NKST Church Uchi	Tarka	2016-11-06	New	Non-Reactive	Yes			2016-11-08	2017-04-12
	184	4248	St. Micheal's Catholic Church Uku	Tarka	2016-11-27	ART-experienced	Unknown	No	On Drugs		Not enrolled	2017-02-17
	185	4251	St. Micheal's Catholic Church Uku	Tarka	2016-11-13	ART-experienced	Unknown	No	On Drugs		Not enrolled	2017-03-17
	186	4271	St. Micheal's Catholic Church Uku	Tarka	2016-12-04	ART-experienced	Unknown	No	On Drugs		Not enrolled	2017-03-15
	187	4273	NKST Church Uchi	Tarka	2017-01-22	ART-experienced	Reactive	No	On Drugs		Not enrolled	2017-04-17
	188	4278	NKST Church Ubaya	Katsina-Ala	2016-11-27	ART-experienced	Unknown	No	On Drugs at St Anthony's Zaki Biam		Not enrolled	2017-06-15
	189	4284	St. Micheal's Catholic Church Uku	Tarka	2016-11-13	ART-experienced	Unknown	No	On Drugs		Not enrolled	2017-05-17
	190	4364	N.K.S.T Ifo Mbakuha	Ushongo	2016-11-20	ART-experienced	Unknown	No	On Drugs		Not enrolled	2017-05-15
	191	4374	N.K.S.T Ifo Mbakuha	Ushongo	2016-11-20	New	Reactive	No	choosed St Thomas Ihugh after confirming the result there	Other facility	Not enrolled	2017-02-15
	192	4377	N.K.S.T Ifo Mbakuha	Ushongo	2016-11-20	ART-experienced	Unknown	No	On Drugs		Not enrolled	2016-12-15
	193	4381	N.K.S.T Ifo Mbakuha	Ushongo	2016-11-20	New	Reactive	Yes			2017-01-13	2017-03-15
	194	4390	Queen of the holy rosary, Iusa	Ushongo	2016-12-04	ART-experienced	Unknown	No	On drugs		Not enrolled	2016-12-01
	195	4392	St Stephen Lessel	Ushongo	2016-11-13	ART-experienced	Non-Reactive	No	On drugs		Not enrolled	2016-12-15
	196	4396	St Stephen Lessel	Ushongo	2016-11-13	ART-experienced	Non-Reactive	No	On drugs		Not enrolled	2016-12-15
	197	4436	Queen of the holy rosary, Iusa	Ushongo	2016-11-06	ART-experienced	Reactive	No	On drugs		Not enrolled	2017-03-15
	198	4471	St Margaret Tor-Donga	Katsina-Ala	2016-11-18	ART-experienced	Unknown	No	On drugs		Not enrolled	2016-12-01
	199	4503	NKST Church Anber	Katsina-Ala	2016-12-04	New	Unknown	Yes			2016-12-08	2017-04-01
	200	4525	NKST Church Anber	Katsina-Ala	2016-12-04	New	Unknown	No	Address not traceable	Unable to reach	Not enrolled	2017-04-01
	201	4526	St Margaret Tor-Donga	Katsina-Ala	2016-12-11	New	Unknown	No	Participant denied status	Refused	Not enrolled	2016-12-15
	202	4551	Iyol Kristu Abwa	Buruku	2016-12-04	ART-experienced	Unknown	No	On drugs		Not enrolled	2016-12-15
	203	4554	Iyol Kristu Abwa	Buruku	2016-11-13	New	Non-Reactive	Yes			2016-11-19	2016-11-25
	204	4587	Iyol Kristu Abwa	Buruku	2016-12-04	ART-experienced	Unknown	No	On drugs		Not enrolled	2017-01-15
	205	4616	St Mary's Rectory Gungul	Konshisha	2016-11-13	ART-experienced	Unknown	No	On ARV		Not enrolled	2017-03-15
	206	4654	St Mary's Rectory Gungul	Konshisha	2016-11-13	ART-experienced	Unknown	No	On ARV		Not enrolled	2017-02-15
	207	4664	NKST Wombo Makar	Katsina-Ala	2017-01-14	New	Unknown	No	we be meeting by Thursday	Unknown	Not enrolled	2017-08-15
	208	4704	NKST Church Uchi	Tarka	2017-01-22	ART-experienced	Unknown	No	On Drugs		Not enrolled	2017-04-15
	209	4705	St.Mary's Catholic Church Chia	Tarka	2017-01-15	ART-experienced	Unknown	No	On Drugs		Not enrolled	2017-02-17
	210	4713	NKST Church Uchi	Tarka	2017-01-22	ART-experienced	Unknown	No	On Drugs		Not enrolled	2017-02-15
	211	4747	NKST Church Uchi	Tarka	2017-01-22	ART-experienced	Reactive	No	On Drugs		Not enrolled	2017-03-15
	212	4758	St.Mary's Catholic Church Chia	Tarka	2017-01-15	ART-experienced	Non-Reactive	No	On Drugs		Not enrolled	2017-02-15
	213	4761	St.Mary's Catholic Church Chia	Tarka	2017-01-15	ART-experienced	Unknown	No	On Drugs		Not enrolled	2017-01-27
	214	4791	NKST Church Uchi	Tarka	2017-01-22	ART-experienced	Unknown	No	On Drugs		Not enrolled	2017-04-14
	215	4793	St. Peter's Catholioc Church Igbiankyaa	Tarka	2016-12-11	ART-experienced	Reactive	No	On Drugs		Not enrolled	2017-03-15
	216	4807	St. Peter's Catholioc Church Igbiankyaa	Tarka	2016-12-11	New	Non-Reactive	Yes			2016-12-12	2017-02-15
	217	4809	St. Peter's Catholioc Church Igbiankyaa	Tarka	2016-12-11	ART-experienced	Unknown	No	On Drugs		Not enrolled	2017-04-15
	218	4849	St Margaret Tor-Donga	Katsina-Ala	2016-11-18	ART-experienced	Unknown	No	On drugs		Not enrolled	2017-02-15
	219	4885	Iyol Kristu Abwa	Buruku	2016-11-20	ART-experienced	Non-Reactive	No	On Drugs		Not enrolled	2017-01-15
	220	4890	Iyol Kristu Abwa	Buruku	2016-11-20	New	Unknown	No	delivered a day after baby shower	Unknown	Not enrolled	2016-11-25
	221	4909	N.K.S.T Ifo Mbakuha	Ushongo	2016-11-27	ART-experienced	Non-Reactive	No	On drugs		Not enrolled	2016-12-15
	222	4914	St Stephen Lessel	Ushongo	2016-12-11	ART-experienced	Unknown	No	On drugs		Not enrolled	2017-04-15
	223	4916	St Stephen Lessel	Ushongo	2016-12-11	ART-experienced	Unknown	No	On drugs		Not enrolled	2016-12-15
	224	4920	St Stephen Lessel	Ushongo	2016-12-11	ART-experienced	Unknown	No	On drugs		Not enrolled	2016-12-15
	225	4929	Queen of the holy rosary, Iusa	Ushongo	2016-12-11	ART-experienced	Unknown	No	On drugs		Not enrolled	2017-04-15
	226	4962	Iyol Kristu Abwa	Buruku	2016-12-11	ART-experienced	Unknown	No	On drugs		Not enrolled.	2017-05-15
	227	4991	St Margaret Tor-Donga	Katsina-Ala	2016-12-18	ART-experienced	Reactive	No	On drugs		Not enrolled	2017-04-15
	228	4994	St Margaret Tor-Donga	Katsina-Ala	2016-11-20	ART-experienced	Reactive	No	On Drugs		Not enrolled	2017-02-21
	229	4995	St Margaret Tor-Donga	Katsina-Ala	2016-11-20	New	Unknown	No	Participants denied her status. Counselling on going	Refused	Not enrolled	2017-03-15
	230	5060	St Stephen Lessel	Ushongo	2016-09-11	ART-experienced	Unknown	No	On drugs		Not enrolled
	231	5063	St Stephen Lessel	Ushongo	2016-09-11	ART-experienced	Unknown	No	On drugs		Not enrolled	2016-10-15
	232	5126	St Mary's Rectory Gungul	Konshisha	2016-09-25	ART-experienced	Unknown	No	On drugs		Not enrolled	2016-11-11
	233	5132	St Lucy's Church Awajir	Konshisha	2016-09-11	New	Unknown	No	Woman delivered before showing up at Baby reception. (before now tracking was unsucessful)	Unable to reach	Not enrolled	2016-10-16
	234	5180	St Peter Aondona	Gwer West	2016-09-11	New	Unknown	Yes			2016-09-18	2017-02-16
	235	5184	St Peter Aondona	Gwer West	2016-09-11	New	Unknown	Yes			2016-09-18	2017-01-26
	236	5239	St Margaret Tor-Donga	Katsina-Ala	2016-09-11	ART-experienced	Reactive	No	On drugs		Not enrolled
	237	5240	St Margaret Tor-Donga	Katsina-Ala	2016-09-11	ART-experienced	Non-Reactive	No	On drugs		Not enrolled	2017-02-01
	238	5244	St Margaret Tor-Donga	Katsina-Ala	2016-09-11	New	Unknown	Yes			2016-09-15	2016-10-25
	239	5249	St Margaret Tor-Donga	Katsina-Ala	2016-10-09	ART-experienced	Unknown	No	On drugs		Not enrolled	2017-01-05
	240	5250	St Margaret Tor-Donga	Katsina-Ala	2016-09-11	ART-experienced	Reactive	No	On drugs		Not enrolled	2017-02-14
	241	5295	St Lucy's Church Awajir	Konshisha	2016-10-02	ART-experienced	Unknown	No	On ARV		Not enrolled	2017-01-03
	242	5296	St Lucy's Church Awajir	Konshisha	2016-10-02	New	Unknown	No	Client choose another facility because the relative is the focal person in the facility. She now recieves ARVs at General Hospital Agberagba	Other facility	Not enrolled	2016-02-04
	243	5302	St Lucy's Church Awajir	Konshisha	2016-10-02	ART-experienced	Unknown	No	On ARV		Not enrolled	2016-11-03
	244	5319	St. Athanasius, Anyiin	Logo	2016-09-18	ART-experienced	Reactive	No	On drugs		Not enrolled	2017-04-01
	245	5320	St. Athanasius, Anyiin	Logo	2016-09-18	ART-experienced	Unknown	No	On drugs		Not enrolled	2016-10-01
	246	5330	All Saints, Ugba	Logo	2017-02-12	ART-experienced	Unknown	No	On Drugs		Not enrolled.	2016-11-01
	247	5333	St. Athanasius, Anyiin	Logo	2016-09-18	ART-experienced	Unknown	No	On drugs		Not enrolled.	2016-11-01
	248	5350	N.K.S.T Ifo Mbakuha	Ushongo	2016-10-02	New	Unknown	No	choosed St Thomas Ihugh	Other facility	Not enrolled	2016-12-15
	249	5372	N.K.S.T Ifo Mbakuha	Ushongo	2016-09-25	ART-experienced	Unknown	No	On Drugs		Not enrolled
	250	5381	N.K.S.T Ifo Mbakuha	Ushongo	2016-09-25	New	Unknown	Yes			2016-09-30	2016-11-15
	251	5400	N.K.S.T Ifo Mbakuha	Ushongo	2016-09-25	ART-experienced	Unknown	No	On drugs			2016-11-15
	252	5420	N.K.S.T Ifo Mbakuha	Ushongo	2016-10-02	New	Unknown	Yes			2016-10-08	2016-11-15
	253	5429	N.K.S.T Ifo Mbakuha	Ushongo	2016-10-02	ART-experienced	Unknown	No	On drugs		Not enrolled	2016-11-15
	254	5446	Nongu u Kristu ke Sudan hen Tiv (NKST) Asukunya	Tarka	2016-10-02	ART-experienced	Unknown	No	Not enrolled		Not enrolled	2016-12-15
	255	5455	St Clement, Garba	Buruku	2016-09-25	ART-experienced	Reactive	No	On drugs		Not enrolled.	2016-09-15
	256	5488	St Clement, Garba	Buruku	2016-09-25	ART-experienced	Reactive	No	On drugs		Not enrolled.	2016-10-15
	257	5497	St. Clement, Garba	Buruku	2016-10-23	New	Reactive	Yes			2016-10-28	2017-05-15
	258	5606	All Saints, Ugba	Logo	2016-10-02	ART-experienced	Non-Reactive	No	On Drugs		Not enrolled.	2016-10-01
	259	5625	N.K.S.T Ifo Mbakuha	Ushongo	2016-10-16	ART-experienced	Reactive	No	On drugs		Not enrolled
	260	5648	Queen of the holy rosary, Iusa	Ushongo	2016-10-30	New	Unknown	No	client choosed NKST Gbe Health Facility	Other facility	Not enrolled	2017-08-15
	261	5659	Queen of the holy rosary, Iusa	Ushongo	2016-10-30	New	Non-Reactive	Yes			2016-10-31	2017-04-15
	262	5681	Queen of the holy rosary, Iusa	Ushongo	2016-10-30	New	Unknown	No	Delivered before she was finally tracked	Unable to reach	Not enrolled	2016-11-15
	263	5682	St Stephen Lessel	Ushongo	2016-11-13	ART-experienced	Unknown	No	On drugs		Not enrolled	2016-12-15
	264	5687	Queen of the holy rosary, Iusa	Ushongo	2017-03-12	New	Unknown	No	Client choosed St Thomas Ihugh Hospital	Other facility	Not enrolled	2017-01-15
	265	5691	Queen of the holy rosary, Iusa	Ushongo	2017-03-12	ART-experienced	Non-Reactive	No	On drugs		Not enrolled	2017-03-15
	266	5711	NKST Church Ubaya	Katsina-Ala	2016-10-16	ART-experienced	Unknown	No	On drugs		Not enrolled	2017-01-10
	267	5713	NKST Church Ubaya	Katsina-Ala	2016-10-16	New	Reactive	Yes			2016-11-01	2016-12-15
	268	5751	St Margaret Tor-Donga	Katsina-Ala	2016-10-02	ART-experienced	Reactive	No	On drugs		Not enrolled	2016-12-15
	269	5763	St Margaret Tor-Donga	Katsina-Ala	2016-10-02	ART-experienced	Reactive	No	On drugs		Not enrolled	2016-12-14
	270	5768	St Margaret Tor-Donga	Katsina-Ala	2016-10-02	ART-experienced	Unknown	No	On drugs		Not enrolled	2017-04-15
	271	5771	NKST Church Ubaya	Katsina-Ala	2016-10-16	ART-experienced	Non-Reactive	No	On drugs		Not enrolled	2016-12-01
	272	5806	St Mary's Rectory Gungul	Konshisha	2017-03-12	New	Unknown	No	Prefers General Hospital, Tse Agberagba	Other facility	Not enrolled	2016-11-18
	273	5876	St Theresa Naka	Gwer West	2016-11-20	ART-experienced	Unknown	No	On Drugs		Not enrolled	2017-06-09
	274	5880	St Theresa Naka	Gwer West	2016-10-13	ART-experienced	Unknown	No			Not enrolled	2017-06-20
	275	5926	N.K.S.T Ifo Mbakuha	Ushongo	2016-10-16	ART-experienced	Reactive	No	On drugs		Not enrolled	2017-03-15
	276	5961	St Stephen Lessel	Ushongo	2016-10-09	ART-experienced	Unknown	No	On drugs		Not enrolled	2016-11-15
	277	5970	N.K.S.T Ifo Mbakuha	Ushongo	2016-10-23	New	Unknown	Yes			2016-10-31	2017-03-15
	278	5984	St Theresa Naka	Gwer West	2016-10-09	ART-experienced	Unknown	No	On Drugs		Not enrolled	2016-10-29
	279	5985	St Theresa Naka	Gwer West	2016-10-09	ART-experienced	Unknown	No	On Drugs		Not Enrolled	2016-10-17
	280	5989	St Theresa Naka	Gwer West	2016-10-09	ART-experienced	Unknown	No	On Drugs		Not enrolled	2016-12-15
	281	6001	St Theresa Naka	Gwer West	2016-12-11	ART-experienced	Unknown	No	On Drugs		Not Enrolled	2017-05-18
	282	6004	St Theresa Naka	Gwer West	2016-12-11	ART-experienced	Unknown	No	On Drugs		Not Enrolled	2017-06-20
	283	6062	NKST Anyiin Central	Logo	2016-12-11	ART-experienced	Unknown	No	On Drugs		Not enrolled	2017-01-29
	284	6068	NKST Anyiin Central	Logo	2016-12-11	ART-experienced	Reactive	No	On Drugs		Not enrolled	2017-04-04
	285	6069	St. Athanasius, Anyiin	Logo	2017-01-08	ART-experienced	Unknown	No	On Drugs		Not enrolled	2017-06-15
	286	6075	St Joseph, Tyowanye	Buruku	2016-12-11	New	Unknown	Yes			2017-02-26	2017-03-15
	287	6104	St Joseph, Tyowanye	Buruku	2016-12-11	ART-experienced	Unknown	No	On drugs		Not enrolled	2017-01-15
	288	6131	St Stephen Lessel	Ushongo	2017-01-08	New	Unknown	Yes			2017-01-19	2017-03-15
	289	6208	St. Edwards Uga	Ushongo	2017-01-15	ART-experienced	Unknown	No			Not enrolled	2017-05-15
	290	6232	St. Edwards Uga	Ushongo	2017-01-15	ART-experienced	Unknown	No	On drugs		Not enrolled	2017-05-15
	291	6269	St. Edwards Uga	Ushongo	2017-01-15	ART-experienced	Unknown	No	On drugs		Not enrolled	2017-06-15
	292	6327	St Peter Aondona	Gwer West	2016-10-16	New	Non-Reactive	Yes			2017-01-15	2017-02-15
	293	6349	NKST Atukpu	Gwer West	2017-01-22	ART-experienced	Unknown	No	On Drugs		Not enrolled	2017-03-20
	294	6482	NKST Wombo Makar	Katsina-Ala	2017-01-22	ART-experienced	Unknown	No	currently taking ARV @St Anthony Zaki Biam		Not enrolled	2017-09-15
	295	6491	NKST Wombo Makar	Katsina-Ala	2017-01-22	ART-experienced	Unknown	No	currently taking ARV		Not enrolled	2017-06-15
	296	6511	NKST ANBER	Katsina-Ala	2017-02-05	New	Unknown	Yes			2017-02-06	2017-06-14
	297	6529	NKST Church Ubaya	Katsina-Ala	2017-01-30	New	Unknown	yes			2017-01-30	2017-07-18
	298	6555	St Peters Gbor	Katsina-Ala	2017-02-12	ART-experienced	Unknown	No	Currently takin ARV @ Gen Hosp K-Ala		Not enrolled	2017-04-14
	299	6561	St Peters Gbor	Katsina-Ala	2017-02-12	New	Unknown	Yes			2017-03-07	2017-04-14
	300	6562	St Peters Gbor	Katsina-Ala	2017-02-12	ART-experienced	Unknown	No	currently taking ARV @PHC Gbor		Not enrolled	2017-08-15
	301	6563	St Peters Gbor	Katsina-Ala	2017-02-12	ART-experienced	Non-Reactive	No	Currently takin ARV @PHC Gbor		Not enrolled	2017-08-15
	302	6565	St Peters Gbor	Katsina-Ala	2017-02-12	ART-experienced	Unknown	No	Currently on ARV @ Gen Hosp K-Ala		Not enrolled	2017-02-15
	303	6573	St Mary's Rectory Gungul	Konshisha	2017-02-19	ART-experienced	Unknown	No	On ARV		Not enrolled	2017-07-27
	304	6574	St Mary's Rectory Gungul	Konshisha	2017-02-19	ART-experienced	Unknown	No	On ARV		Not enrolled	2017-07-15
	305	6682	NKST Guleya	Konshisha	2017-02-19	ART-experienced	Unknown	No	On ARV		Not enrolled	2017-03-15
	306	6739	St Clement, Garba	Buruku	2017-02-19	ART-experienced	Unknown	No	On drugs		Not enrolled.	2017-02-15
	307	6746	St. Clement, Garba	Buruku	2017-02-19	ART-experienced	Unknown	No	On drugs		Not enrolled.	2017-06-15
	308	6754	St Clement, Garba	Buruku	2017-02-19	ART-experienced	Unknown	No	On drugs		Not enrolled.	2017-05-15
	309	6779	NKST Garagbohol	Buruku	2017-02-19	ART-experienced	Unknown	No	On drugs		Not enrolled.	2017-02-15
	310	6803	NKST Garagbohol	Buruku	2017-02-19	ART-experienced	Unknown	No	On ARVs in General hospital K-Ala		Not enrolled.	2017-10-15
	311	6811	NKST Garagbohol	Buruku	2017-02-19	ART-experienced	Non-Reactive	No	On drugs		Not enrolled.	2017-03-15
	312	6887	St. Athanasius, Anyiin	Logo	2017-01-08	ART-experienced	Unknown	No	On Drugs		Not enrolled	2017-07-15
	313	6908	St. Athanasius, Anyiin	Logo	2017-01-08	ART-experienced	Unknown	No	On Drugs		Not enrolled	2017-01-15
	314	6954	All Saints, Ugba	Logo	2017-02-19	ART-experienced	Unknown	No	On Drugs		Not enrolled	2017-04-15
	315	6969	NKST Anyiin Central	Logo	2017-01-15	ART-experienced	Unknown	No	On Drugs		Not enrolled	2017-01-24
	316	6970	NKST Anyiin Central	Logo	2017-01-15	ART-experienced	Unknown	No	On Drugs		Not enrolled	2017-08-10
	317	6972	NKST Anyiin Central	Logo	2017-01-15	ART-experienced	Reactive	No	On Drugs		Not enrolled	2017-02-21
	318	6975	All Saints, Ugba	Logo	2017-02-19	ART-experienced	Unknown	No	On Drugs		Not enrolled	2017-04-15
	319	6988	All Saints, Ugba	Logo	2017-02-19	New	Unknown	Yes			2017-01-20	2017-06-15
	320	7001	All Saints, Ugba	Logo	2017-02-19	ART-experienced	Unknown	No	On Drugs		Not enrolled	2017-01-30
	321	7003	NKST Anyiin Central	Logo	2017-01-15	ART-experienced	Unknown	No	On Drugs		Not enrolled	2017-03-05
	322	7009	NKST Anyiin Central	Logo	2017-01-15	ART-experienced	Unknown	No	On Drugs		Not enrolled	2017-06-18
	323	7021	St.Mary's Catholic Church Chia	Tarka	2017-01-22	ART-experienced	Non-Reactive	No	On Drugs		Not enrolled	2017-04-15
	324	7121	St. Edwards Uga	Ushongo	2017-02-05	ART-experienced	Unknown	No	On drugs		Not enrolled	2017-03-15
	325	7158	N.K.S.T Ifo Mbakuha	Ushongo	2017-01-29	ART-experienced	Unknown	No	On drugs		Not enrolled	2017-04-15
	326	7161	N.K.S.T Ifo Mbakuha	Ushongo	2017-01-29	New	Unknown	No	Opted out during disclosure because she wouldn’t want disclose to the husband	Partner issues	Not enrolled	2017-04-15
	327	7175	NKST Church, Asom	Logo	2017-03-19	New	Unknown	No	Client denied test results	Refused	Not enrolled	2017-08-15
	328	7199	St. Athanasius, Anyiin	Logo	2017-02-12	ART-experienced	Unknown	No				2017-06-15
	329	7283	Holy Gost, Abeda	Logo	2017-01-29	ART-experienced	Unknown	No	On Drugs		Not enrolled	2017-03-15
	330	7293	All Saints, Ugba	Logo	2017-02-12	ART-experienced	Unknown	No				2017-07-15
	331	7299	All Saints, Ugba	Logo	2017-02-12	ART-experienced	Unknown	No				2017-07-15
	332	106009	Iyol Kristu Abwa	Buruku	2017-01-29	ART-experienced	Unknown	No	On drugs		Not enrolled	2017-02-15
	333	106058	St Joseph, Tyowanye	Buruku	2017-02-12	New	Non-Reactive	Yes			2017-02-15	2017-03-15
	334	106165	NKST Garagbohol	Buruku	2017-02-26	New	Unknown	Yes			2017-03-03	2017-11-15
	335	106237	Iyol Kristu Abwa	Buruku	2017-03-05	New	Unknown	No	Participant has failed to attend three (3) scheduled appointments.	Unable to reach	Not enrolled.	2017-08-15
	336	106239	Iyol Kristu Abwa	Buruku	2017-03-05	ART-experienced	Reactive	No	On drugs		Not enrolled.	2017-07-15
	337	106254	St Joseph, Tyowanye	Buruku	2017-03-05	New	Unknown	No	After many missed appointments, we visited her home 13th March 2017 but the environment was not condusive for disclosure and she suggested a convinient venue (a Church) for a meeting on 14th March 2017 and she failed to show up again.	Unable to reach	Not enrolled.	2017-05-15
	338	106319	NKST Angir	Buruku	2017-03-12	ART-experienced	Unknown	No	On drugs		Not enrolled.	2017-05-15
	339	106339	NKST Angir	Buruku	2017-03-12	ART-experienced	Reactive	No	On drugs		Not enrolled.	2017-03-15
	340	107002	NKST Atukpu	Gwer West	2017-01-29	ART-experienced	Unknown	No	On Drugs		Not enrolled	2017-03-07
	341	107003	NKST Atukpu	Gwer West	2017-01-29	ART-experienced	Unknown	No	On Drugs		Not enrolled	2017-05-30
	342	107037	NKST Atukpu	Gwer West	2017-01-29	ART-experienced	Unknown	No	On Drugs		Not enrolled	2017-03-22
	343	107050	St Paul's Tse-Apenda	Gwer West	2016-11-20	ART-experienced	Unknown	No	On Drugs		Not enrolled	2017-03-15
	344	107064	NKST Atukpu	Gwer West	2017-01-29	ART-experienced	Unknown	No	On Drugs		Not enrolled	2017-08-15
	345	107067	St Pius Goh	Gwer West	2017-01-05	ART-experienced	Unknown	No	On Drugs		Not enrolled	2017-03-15
	346	107073	St Pius Goh	Gwer West	2017-01-05	ART-experienced	Unknown	No	On Drugs		Not enrolled	2017-03-15
	347	107108	St Peter Aondona	Gwer West	2017-01-22	ART-experienced	Non-Reactive	No	On Drugs		Not enrolled	2017-02-15
	348	107149	St Paul's Tse-Apenda	Gwer West	2017-01-22	New	Unknown	Yes			2017-02-16	2017-04-15
	349	107160	St Peter Aondona	Gwer West	2017-02-26	New	Unknown	Yes			2017-02-28	2017-03-02
	350	107249	St Pius Goh	Gwer West	2017-03-12	ART-experienced	Unknown	No			Not Enrolled	2017-04-15
	351	108001	St Peters Gbor	Katsina-Ala	2017-02-12	ART-experienced	Unknown	No	currently taking ARV @ Gen Hosp K-Ala		Not enrolled	2017-07-14
	352	108035	St Margaret Tor-Donga	Katsina-Ala	2017-02-19	ART-experienced	Unknown	No	Currently on ARV @ Gen Hosp K-Ala		Not enrolled	2017-03-14
	353	108036	St Peters Gbor	Katsina-Ala	2017-02-19	ART-experienced	Unknown	No	Currently on ARV @ Comprehensive Health Care Gbor, just transferred from NKST Hospital Mkar to		Not enrolled	2017-02-26
	354	108071	St Margaret Tor-Donga	Katsina-Ala	2017-02-19	New	Unknown	Yes			2017-03-21	2017-04-01
	355	108072	St Margaret Tor-Donga	Katsina-Ala	2017-02-19	New	Unknown	Yes			2017-02-20	2017-06-01
	356	108075	St Margaret Tor-Donga	Katsina-Ala	2017-02-19	ART-experienced	Unknown	No	Currently on ARV @ LGA COMPREHENSIVE CLINIC TOR DONGA		Not enrolled	2017-03-04
	357	108088	NKST Church Ubaya	Katsina-Ala	2017-03-12	ART-experienced	Unknown	No	currently on ARV @ General Hospital Adikpo		Not enrolled	2017-09-15
	358	108095	NKST Church Ubaya	Katsina-Ala	2017-03-12	ART-experienced	Reactive	No	currently on ARV @ General Hospital Gbor		Not enrolled	2017-06-14
	359	108137	St. Athanasius, Anyiin	Logo	2017-03-05	ART-experienced	Unknown	No	On Drugs		Not enrolled.	2017-09-15
	360	108207	St. Athanasius, Anyiin	Logo	2017-03-05	ART-experienced	Unknown	No	On Drugs		Not enrolled.	2017-07-15
	361	108269	St Athanasius Lunjo	Katsina-Ala	2017-02-26	ART-experienced	Non-Reactive	No	On Drugs		Not enrolled.	2017-06-15
	362	108291	St Athanasius Lunjo	Katsina-Ala	2017-02-05	ART-experienced	Non-Reactive	No	On Drugs		Not enrolled.	2017-06-15
	363	108306	St Margaret Tor-Donga	Katsina-Ala	2017-02-05	ART-experienced	Unknown	No	Currently on ARV @ General Hospital Zaki Biam		Not enrolled	2017-12-20
	364	108318	St Margaret Tor-Donga	Katsina-Ala	2017-02-05	ART-experienced	Unknown	No	On Drugs		Not enrolled.	2017-06-15
	365	108335	NKST Church Ubaya	Katsina-Ala	2017-03-12	New	Unknown	Yes			2017-03-13	2017-03-20
	366	109021	St Lucy's Church Awajir	Konshisha	2017-02-26	New	Unknown	No	Scheduled 15th February 2017	Unknown	Not enrolled	2017-02-28
	367	109022	NKST Iber	Konshisha	2017-02-05	ART-experienced	Unknown	No	On Drugs		Not enrolled	2017-06-10
	368	109026	St Lucy's Church Awajir	Konshisha	2017-02-26	ART-experienced	Unknown	No	On ARV		Not enrolled	2017-03-17
	369	109032	St Lucy's Church Awajir	Konshisha	2017-02-26	New	Unknown	Yes			2017-02-13	2017-02-24
	370	109035	NKST Mbaakpur	Konshisha	2017-02-26	ART-experienced	Non-Reactive	No	On ARV		Not enrolled	2017-05-24
	371	109048	NKST Mbaakpur	Konshisha	2017-02-26	ART-experienced	Unknown	No	On ARV		Not enrolled	2017-09-12
	372	109063	NKST Iber	Konshisha	2017-02-05	New	Unknown	Yes			2017-02-10	2017-10-15
	373	109069	St Lucy's Church Awajir	Konshisha	2017-02-26	ART-experienced	Reactive	No	On ARV		Not enrolled	2017-05-10
	374	109073	NKST Mbaakpur	Konshisha	2017-02-26	ART-experienced	Unknown	No	On ARV		Not enrolled	2017-06-15
	375	109106	St Lucy's Church Awajir	Konshisha	2017-02-26	ART-experienced	Non-Reactive	No	On ARV		Not enrolled	2017-03-02
	376	109113	St Gabriels Tse Agberagba	Konshisha	2017-02-19	ART-experienced	Reactive	No	On ARV		Not enrolled	2017-04-13
	377	109116	St Gabriels Tse Agberagba	Konshisha	2017-02-19	ART-experienced	Reactive	No	On ARV		Not enrolled	2017-02-28
	378	109131	St Gabriels Tse Agberagba	Konshisha	2017-02-19	ART-experienced	Non-Reactive	No	On ARV		Not enrolled	2017-05-11
	379	109138	St Gabriels Tse Agberagba	Konshisha	2017-02-19	ART-experienced	Unknown	No	On ARV		Not enrolled	2017-05-12
	380	109186	St Gabriels Tse Agberagba	Konshisha	2017-02-26	ART-experienced	Unknown	No	On ARV		Not enrolled	2017-02-28
	381	109218	NKST Iber	Konshisha	2017-02-26	ART-experienced	Unknown	No	On ARV		Not enrolled	2017-08-18
	382	109237	St Gabriels Tse Agberagba	Konshisha	2017-02-26	ART-experienced	Unknown	No	On ARV		Not enrolled	2017-03-15
	383	109241	St Gabriels Tse Agberagba	Konshisha	2017-02-26	ART-experienced	Unknown	No	On ARV		Not enrolled	2017-05-15
	384	109246	St Mary's Rectory Gungul	Konshisha	2017-03-26	ART-experienced	Unknown	No	On ARV		Not enrolled	2017-04-15
	385	109287	NKST Guleya	Konshisha	2017-03-26	ART-experienced	Unknown	No	On ARV		Not enrolled	2017-04-15
	386	109338	RCM Agba	Konshisha	2017-03-12	ART-experienced	Reactive	No	On ARV		Not enrolled	2017-05-04
	387	110003	NKST Anyiin Central	Logo	2017-02-26	ART-experienced	Unknown	No	On Drugs		Not enrolled.	2017-07-18
	388	110007	St. Athanasius, Anyiin	Logo	2017-03-05	ART-experienced	Unknown	No	On Drugs		Not enrolled.	2017-04-15
	389	110012	NKST Anyiin Central	Logo	2017-02-26	ART-experienced	Unknown	No	On Drugs		Not enrolled.	2017-04-15
	390	110014	NKST Anyiin Central	Logo	2017-02-26	New	Unknown	No	Client not honouring her appointments	Unable to reach	Not enrolled.	2017-06-15
	391	110015	NKST Anyiin Central	Logo	2017-02-26	ART-experienced	Unknown	No	On Drugs		Not enrolled.	2017-07-15
	392	110017	NKST Anyiin Central	Logo	2017-02-26	New	Unknown	Yes			2017-02-27	2017-02-25
	393	111074	NKST Church Asukunya	Tarka	2017-01-29	ART-experienced	Reactive	No	On Drugs		Not enrolled	2017-03-15
	394	111083	St. Christopher's Catholic Church Wanune	Tarka	2017-02-05	ART-experienced	Reactive	No	On Drugs		Not enrolled	2017-04-15
	395	111086	St. Christopher's Catholic Church Wanune	Tarka	2017-02-05	ART-experienced	Non-Reactive	No	On Drugs		Not enrolled	2017-04-15
	396	111096	St. Christopher's Catholic Church Wanune	Tarka	2017-02-05	ART-experienced	Non-Reactive	No	On Drugs		Not enrolled	2017-05-17
	397	111107	St. Christopher's Catholic Church Wanune	Tarka	2017-02-05	ART-experienced	Reactive	No	On Drugs		Not enrolled	2017-03-17
	398	111114	St. Christopher's Catholic Church Wanune	Tarka	2017-02-12	ART-experienced	Unknown	No	On Drugs		Not enrolled	2017-04-03
	399	111119	NKST Church Asukunya	Tarka	2017-03-05	ART-experienced	Reactive	No	On Drugs		Not enrolled	2017-04-06
	400	111147	St. Paul's Akpa	Tarka	2017-02-19	ART-experienced	Reactive	No	On Drugs		Not enrolled	2017-07-20
	401	111158	St. Christopher's Catholic Church Wanune	Tarka	2017-02-12	ART-experienced	Unknown	No	On Drugs		Not enrolled	2017-06-25
	402	111198	St. Micheal's Catholic Church Uku	Tarka	2017-02-26	ART-experienced	Reactive	Yes			2017-02-26	2017-05-17
	403	111251	NKST Church Asukunya	Tarka	2017-03-05	New	Non-Reactive	Yes			2017-03-06	2017-07-17
	404	111282	NKST Church Uchi	Tarka	2017-03-05	ART-experienced	Unknown	No	On Drugs		Not enrolled	2017-08-20
	405	112006	St. Stephen Lessel	Ushongo	2017-02-12	ART-experienced	Unknown	No	On drugs		Not enrolled	2017-05-15
	406	112008	N.K.S.T. Mayange	Ushongo	2017-02-26	ART-experienced	Unknown	No	On drugs		Not enrolled	2017-07-15
	407	112105	N.K.S.T Ifo Mbakuha	Ushongo	2017-02-19	ART-experienced	Unknown	No	On drugs		Not enrolled	2017-02-28
	408	112115	St. Edwards Uga	Ushongo	2017-02-20	ART-experienced	Unknown	No	On drugs		Not enrolled	2017-03-15
	409	112151	N.K.S.T. Mayange	Ushongo	2017-03-05	ART-experienced	Non-Reactive	No	On drugs		Not enrolled	2017-04-15
	410	112161	St. Edwards Uga	Ushongo	2017-02-19	ART-experienced	Unknown	No	On drugs		Not enrolled	2017-04-15
	411	112269	St. Edwards Uga	Ushongo	2017-03-05	ART-experienced	Reactive	No	On drugs		Not enrolled	2017-06-16
	412	110076	NKST Anyiin Central	Logo	2017-03-12	New	Non-Reactive	No		Unknown		2017-05-15
	413	110010	NKST Anyiin Central	Logo	2017-03-12	ART-experienced	Unknown	No	On Drugs		Not enrolled	2017-06-15
	414	110054	NKST Anyiin Central	Logo	2017-03-12	ART-experienced	Unknown	No	On Drugs		Not enrolled	2017-06-08
	415	108170	All Saints, Ugba	Logo	2017-03-12	ART-experienced	Unknown	No	On Drugs		Not enrolled	2017-07-15
	416	108178	All Saints, Ugba	Logo	2017-03-12	ART-experienced	Unknown	No	On Drugs		Not enrolled	2017-07-15
	417	108092	NKST Church Ubaya	Katsina-Ala	2017-03-12	New	Non-Reactive	Yes			2017-03-16	2017-08-24
	418	108377	NKST Church Anber	Katsina-Ala	2017-03-19	New	Non-Reactive	Yes			2017-03-20	2017-09-14
	419	108337	NKST Church Anber	Katsina-Ala	2017-03-19	New	Reactive	Yes			2017-03-20	2017-07-15
	420	108344	NKST Church Anber	Katsina-Ala	2017-03-19	New	Unknown	Yes			2017-03-20	2017-08-14
	421	108350	NKST Church Anber	Katsina-Ala	2017-03-19	ART-experienced	Unknown	No	currently on ARV @NKST PHC Anber		Not enrolled	2017-03-22
	422	108339	NKST Church Anber	Katsina-Ala	2017-03-19	New	Unknown	Yes			2017-03-26	2017-03-30
	423	106393	St. Clement, Garba	Buruku	2017-03-19	ART-experienced	Non-Reactive	No	On drugs		Not enrolled.	2017-04-15
	424	106402	St Clement, Garba	Buruku	2017-03-19	New	Unknown	Yes			2017-03-31	2017-04-15
	425	106486	Christ the King Damkor	Buruku	2017-03-26	New	Unknown	No	Participant contacted and appointment scheduled for Wednesday (29th March, 2017)	Unknown	Not enrolled.	2017-04-15
	426	108371	St Margaret Tor-Donga	Katsina-Ala	2017-03-19	New	Unknown	Yes			2017-03-20	2017-04-01
	427	2635	RCM Agba	Konshisha	2017-03-19	ART-experienced	Reactive	No	On ARV		Not enrolled	2017-06-15
	428	110113	St. Athanasius, Anyiin	Logo	2017-03-26	ART-experienced	Non-Reactive	No	On Drugs		Not enrolled	2017-09-15
	429	110047	All Saints, Ugba	Logo	2016-10-02	ART-experienced	Non-Reactive	No	On Drugs		Not enrolled	2017-08-15
	430	111309	St. Micheal's Catholic Church Sooyon	Tarka	2017-03-12	ART-experienced	Non-Reactive	No			Not enrolled	2017-09-09
	431	111306	St. Micheal's Catholic Church Sooyon	Tarka	2017-03-13	ART-experienced	Reactive	No			Not enrolled	2017-07-15
	432	111422	St. Micheal's Catholic Church Sooyon	Tarka	2017-03-19	ART-experienced	Non-Reactive	No			Not enrolled	2017-03-28
	433	112318	RCM Kwaghbula	Ushongo	2017-03-12	New	Non-Reactive	Yes			2017-03-14	2017-04-15
	434	112415	St Stephen Lessel	Ushongo	2017-03-19	ART-experienced	Unknown	No	On drugs			2017-07-13
	435	107353	St Fedelis Jor	Gwer West	2017-04-02	ART-experienced	Unknown	Yes			2017-04-03	2017-04-10
	436	107346	St Fedelis Jor	Gwer West	2017-04-02	ART-experienced	Unknown	No	Last drugrefill was on the 30/03/2017 @ Federal medical centre Makurdi		Not Enrolled	2017-06-13
	437	111482	St. Paul's Akpa	Tarka	2017-03-26	ART-experienced	Unknown	No	General Hospital Wannune		Not enrolled	2017-08-20
	438	111436	St. Paul's Akpa	Tarka	2016-03-27	ART-experienced	Unknown	No	General Hospital Wannune		Not enrolled	2017-07-27
	439	111464	St. Paul's Akpa	Tarka	2017-03-28	ART-experienced	Unknown	No	NKST Central Hospitaln Mkar		Not enrolled	2017-03-31
	440	111444	St.Mary's Catholic Church Chia	Tarka	2017-03-29	ART-experienced	Unknown	No	On ARVs in Eniel Hospital Wannune		Not enrolled	2017-06-15
	441	111508	St. Christopher's Catholic Church Wanune	Tarka	2017-04-02	ART-experienced	Unknown	No	General Hospital Gboko		Not enrolled	2017-06-17
	442	111520	St. Christopher's Catholic Church Wanune	Tarka	2017-04-02	ART-experienced	Unknown	No	NKST Hospitaln Wannune		Not enrolled	2017-07-17
	443	2682	NKST Ortese Ugee	Ushongo	2017-03-26	New	Unknown	Yes			2017-03-30	2017-04-10
	444	2701	NKST Ortese Ugee	Ushongo	2017-03-26	ART-experienced	Unknown	No			Not enrolled	2017-06-15
	445	2646	NKST Ortese Ugee	Ushongo	2017-03-26	ART-experienced	Unknown	No			Not enrolled	2017-08-17
	446	112342	RCM Kwaghbula	Ushongo	2017-03-26	ART-experienced	Unknown	No			Not enrolled	2017-04-22
	447	112464	RCM Kwaghbula	Ushongo	2017-03-26	ART-experienced	Reactive	No			Not enrolled	2017-04-20
	448	112385	RCM Kwaghbula	Ushongo	2017-03-26	ART-experienced	Reactive	No			Not enrolled	2017-03-31
	449	112090	N.K.S.T Ifo Mbakuha	Ushongo	2017-04-02	ART-experienced	Non-Reactive	No			Not enrolled	2017-04-20
	450	112503	N.K.S.T Ifo Mbakuha	Ushongo	2017-04-02	ART-experienced	Unknown	No			Not enrolled	2017-11-16
	451	112156	N.K.S.T Ifo Mbakuha	Ushongo	2017-04-02	ART-experienced	Unknown	No			Not enrolled	2017-08-10
	452	2707	Queen of the holy rosary, Iusa	Ushongo	2017-03-05	New	Unknown	Yes			2017-04-03	2017-08-15
	453	106444	NKST Angir	Buruku	2017-03-23	ART-experienced	Unknown	No	On drugs		Not enrolled	2017-09-15
	454	107312	St Fedelis Jor	Gwer West	2017-04-23	ART-experienced	Unknown	No	Last drug refill was 07/04/201at Hope Clinic Naka. On drugs since 2014.		Not Enrolled	2017-06-13
	455	107318	St Fedelis Jor	Gwer West	2017-04-23	ART-experienced	Unknown	No	Last drug refill was 03/04/2017 at General hospital Naka			2017-11-05
	456	108464	NKST Church Tor-Donga	Katsina-Ala	2017-04-23	New	Non-Reactive	No	The husband promised that the wife will be at the facility on Monday unfailingly.	Unknown	Not enrolled	2017-04-15
	457	108521	St Peters Gbor	Katsina-Ala	2017-04-30	ART-experienced	Non-Reactive	No	currently on ARV @ CHC Gbor		Not enrolled	2017-08-20
	458	110220	NKST Anyiin Central	Logo	2017-04-02	New	Non-Reactive	Yes			2017-04-04	2017-04-20
	459	110078	NKST Church, Abeda Mbadyul	Logo	2017-04-23	ART-experienced	Non-Reactive	No	On Drugs in St Anthony's Zaki-Biam		Not enrolled	2017-07-15
	460	111500	NKST Church Uchi	Tarka	2017-04-23	ART-experienced	Unknown	No	On ARVs in NKST Clinic Uchi			2017-05-05
	461	111448	NKST Church Asukunya	Tarka	2017-04-23	ART-experienced	Unknown	No	On ARVs in NKST Hospital Wannune			2017-09-15
	462	111452	NKST Church Asukunya	Tarka	2017-04-23	New	Unknown	Yes			2017-05-01
	463	112433	RCM Kwaghbula	Ushongo	2017-04-23	New	Non-Reactive	Yes			2017-04-26	2017-09-25
	464	106618	St. Joseph Tyowanye	Buruku	2017-04-30	ART-experienced	Non-Reactive	No	On drugs		Not enrolled	2017-05-15
	465	109439	St. Gabriels Tse Agberagba	Konshisha	2017-04-30	New	Unknown	No	Client Refused care. We hope to persuade her more	Refused	Not enrolled	2017-10-15
	466	109529	St. Gabriels Tse Agberagba	Konshisha	2017-04-30	ART-experienced	Unknown	No	On ARV		Not enrolled	2017-07-15
	467	109539	NKST Iber	Konshisha	2017-04-30	ART-experienced	Non-Reactive	No	On ARV		Not enrolled	2017-09-08
	468	109553	St. Gabriels Tse Agberagba	Konshisha	2017-04-30	New	Unknown	Yes	Enrolled		2017-05-06	2017-06-15
	469	109574	RCM Tsuwe	Konshisha	2017-05-07	New	Non-Reactive	No	Client wish to redo the test elsewhere before consenting	Unknown	Not enrolled	2017-07-15
	470	109581	RCM Tsuwe	Konshisha	2017-05-07	ART-experienced	Non-Reactive	No	On ARV		Not enrolled	2017-06-15
	471	109584	RCM Tsuwe	Konshisha	2017-05-07	ART-experienced	Unknown	No	On ARV		Not enrolled	2017-06-15
	472	109593	RCM Tsuwe	Konshisha	2017-05-07	New	Non-Reactive	Yes	Enrolled		2017-05-08	2017-10-15
	473	111574	St. Christopher's Catholic Church Wanune	Tarka	2017-05-07	ART-experienced	Unknown	No	On drugs		Not enrolled	2017-05-22
	474	107389	St Peter Aondona	Gwer West	2017-04-30	ART-experienced	Unknown	No	Last drug refill was 19/04/2017 at PHCAondona			2017-08-15
	475	107412	St Peter Aondona	Gwer West	2017-04-30	ART-experienced	Unknown	No	Lst drug refill was 25/04/2017 at St Vincent Aliade			2017-05-15
	476	108501	NKST Church Anber	Katsina-Ala	2017-05-06	New	Non-Reactive	Yes			2017-05-13	2017-09-14
	477	108520	NKST Church Anber	Katsina-Ala	2017-05-06	ART-experienced	Non-Reactive	No	Currently on ARV @ General Hosp. Katsina-Ala		Not enrolled	2017-10-14
	478	108630	NKST Church Ubaya	Katsina-Ala	2017-05-06	New	Non-Reactive	No	Accepted Status But refused care. Meeting scheduled with her on 8th May, 2017 but did not turn up	Refused	Not enrolled	2017-09-15
	479	108635	NKST Church Ubaya	Katsina-Ala	2017-05-06	ART-experienced	Non-Reactive	No	currently on ARV @ Torough Clinic Katsina Ala		Not enrolled	2017-06-20
	480	108582	NKST Church Ubaya	Katsina-Ala	2017-05-13	ART-experienced	Reactive	No	currently on ARV @ General Hospital Katsina Ala		Not enrolled	2017-07-14
	481	112428	St. Edwards Uga	Ushongo	2017-04-30	ART-experienced	Reactive	No	On drugs		Not enrolled	2017-05-15
	482	106606	NKST Awange	Buruku	2017-05-14	New	Unknown	No	not yet enrolled	Unknown
	483	106698	St. Clement, Garba	Buruku	2017-05-07	ART-experienced	Unknown	No	On drugs		Not enrolled	2017-11-15
	484	106709	St. Clement, Garba	Buruku	2017-05-07	ART-experienced	Reactive	No	On drugs		Not enrolled	2017-09-15
	485	107411	St Patrick Akume	Gwer West	2017-05-14	New	Unknown	Yes			2017-05-15	2017-06-15
	486	108571	NKST Church Anber	Katsina-Ala	2017-05-13	New	Non-Reactive	Yes			2017-03-20	2017-10-14
	487	108569	NKST Church Anber	Katsina-Ala	2017-05-13	New	Reactive	No	Currently on ARV @ NKST Health Centre Anber,last Refil 4th May 2017	Other facility	Not enrolled	2017-08-15
	488	108565	NKST Church Ubaya	Katsina-Ala	2017-05-13	ART-experienced	Reactive	No	currently on ARV @ General Hospital K/ALA last refill 17/5/2017		Not enrolled	2017-07-14
	489	109630	St. Lucy's Parish Awajir	Konshisha	2017-05-13	ART-experienced	Unknown	No	On ARV		Not enrolled	2017-05-15
	490	109631	St. Lucy's Parish Awajir	Konshisha	2017-05-13	ART-experienced	Unknown	No	On ARV		Not enrolled	2017-05-13
	491	113052	St Theresa High Level	Makurdi	2017-05-14	ART-experienced	Unknown	No	On Drugs		Not Enrolled	2017-06-15
	492	113083	St Theresa High Level	Makurdi	2017-05-14	ART-experienced	Unknown	Yes			2017-06-13	2017-06-09
	493	107336	St Theresa Naka	Gwer West	2017-05-21	ART-experienced	Unknown	No	Last drug refill was on the 16/05/2017 at Fr. Mathias Clinic Naka.		2017-06-14	2017-07-15
	494	108455	NKST Church Ubaya	Katsina-Ala	2017-05-06	ART-experienced	Reactive	No	Currently on ARV @ NKST Hospital Zaki Biam last refill, 16/5/2016		Not enrolled	2017-05-21
	495	108674	St Athanasius Lunjo	Katsina-Ala	2017-05-21	ART-experienced	Non-Reactive	No	Currently on ARV @ General Hospital Katsina Ala last refill, 10/2/2017		Not enrolled	2017-05-22
	496	115518	St Ann's Parish	Kwande	2017-05-28	ART-experienced	Reactive	Yes			2017-06-03	2017-07-08
	497	113021	St Theresa High Level	Makurdi	2017-05-21	ART-experienced	Unknown	Yes			2017-06-14	2017-06-05
	498	113090	St Ann's Idye	Makurdi	2017-05-28	New	Unknown	Yes			2017-05-29	2017-11-15
	499	113066	St Ann's Idye	Makurdi	2017-05-28	ART-experienced	Unknown	Yes			2017-06-11	2017-08-15
	500	113054	St Ann's Idye	Makurdi	2017-05-28	ART-experienced	Unknown	No			Not Enrolled	2017-11-15
	501	113025	St Ann's Idye	Makurdi	2017-05-28	ART-experienced	Non-Reactive	Yes			2017-06-10	2017-11-12
	502	114564	St. Gabriel's Agbanyi	Ukum	2017-05-28	ART-experienced	Unknown	Yes	On drugs		2017-06-10	2017-07-15
	503	114510	st. Gabriel's Agbanyi	Ukum	2017-05-28	ART-experienced	Unknown	No	On drugs			2017-08-15
	504	112255	St Stephen Lessel	Ushongo	2017-05-14	ART-experienced	Unknown	No	On drugs		Not enrolled	2017-05-30
	505	112182	RCM Kwaghbula	Ushongo	2017-05-21	ART-experienced	Unknown	No	On drugs		Not enrolled	2017-06-15
	506	112183	RCM Kwaghbula	Ushongo	2017-05-21	ART-experienced	Unknown	No	On drugs		Not enrolled	2017-07-25
	507	115098	St. Winifred's Parish Ihugh	Vandeikya	2017-05-28	New	Unknown	Yes			2017-05-29	2017-12-15
	508	115416	St. Winifred's Parish Ihugh	Vandeikya	2017-05-28	ART-experienced	Non-Reactive	Yes			2017-06-07	2017-10-15
	509	115429	St. Winifred's Parish Ihugh	Vandeikya	2017-05-28	ART-experienced	Non-Reactive	Yes			2017-06-07	2017-05-31
	510	115411	St. Winifred's Parish Ihugh	Vandeikya	2017-05-28	ART-experienced	Non-Reactive	Yes			2017-06-07	2017-07-15
	511	115412	St. Winifred's Parish Ihugh	Vandeikya	2017-05-28	ART-experienced	Unknown	Yes			2017-06-07	2017-11-15
	512	114432	Ss Peter & Paul Aliade	Gwer East	2017-05-21	ART-experienced	Unknown	Yes			2017-06-25	2017-05-25
	513	114448	Ss Peter & Paul Aliade	Gwer East	2017-05-21	ART-experienced	Unknown	Yes			2017-07-07	2017-12-08
	514	114471	Ss Peter & Paul Aliade	Gwer East	2017-05-21	ART-experienced	Reactive	Yes			2017-06-01	2017-05-25
	515	114376	Ss Peter & Paul Aliade	Gwer East	2017-05-28	ART-experienced	Reactive	Yes			2017-05-31	2017-10-16
	516	114384	Ss Peter & Paul Aliade	Gwer East	2017-05-28	ART-experienced	Unknown	Yes			2017-05-31	2017-10-20
	517	114362	Ss Peter & Paul Aliade	Gwer East	2017-05-28	ART-experienced	Unknown	Yes			2017-06-03	2017-09-13
	518	114385	Ss Peter & Paul Aliade	Gwer East	2017-05-28	ART-experienced	Reactive	Yes			2017-07-07	2017-10-26
	519	106914	St. Clement, Garba	Buruku	2017-06-04	New	Unknown	Yes			2017-06-05
	520	106913	St. Clement, Garba	Buruku	2017-06-04	ART-experienced	Unknown	Yes	On drugs		2017-06-05
	521	108727	NKST CHURCH WOMBO	Katsina-Ala	2017-06-04	ART-experienced	Non-Reactive	No	Currently on ARV @ ST Anthony's Zaki biam, last refill, 31/5/2017		Not enrolled	2017-05-22
	522	108709	NKST CHURCH WOMBO	Katsina-Ala	2017-06-04	ART-experienced	Non-Reactive	No	Currently on ARV @ WOMA clinic zaki biam, last refill 10/4/2017		Not enrolled	2017-05-23
	523	108722	NKST CHURCH WOMBO	Katsina-Ala	2017-06-04	ART-experienced	Non-Reactive	No	Currently on ARV @ ST Anthony's Zaki biam, last refill, 12/6/2017		Not enrolled	2017-05-24
	524	109679	St.Mary's parish Gungul	Konshisha	2017-05-28	ART-experienced	Reactive	Yes	On ARV		2017-06-05	2017-12-15
	525	115593	St Ann's Parish	Kwande	2017-06-04	ART-experienced	Unknown	Yes			2017-06-09	2017-11-25
	526	115595	St Ann's Parish	Kwande	2017-06-04	ART-experienced	Unknown	Yes			2017-06-09	2017-09-20
	527	111647	NKST Church Uchi	Tarka	2017-05-28	ART-experienced	Unknown	No	On drugs at Division Clinic Gboko		Not enrolled	2017-10-15
	528	111636	NKST Church Uchi	Tarka	2017-05-28	ART-experienced	Unknown	No	On drugs at NKST Clinic Uchi		Not enrolled	2017-09-22
	529	111622	St. Mary's Catholic Church Chia	Tarka	2017-05-28	ART-experienced	Non-reactive	No	On drugs Eniel Hospita Wannune		Not enrolled	2017-11-17
	530	112216	NKST Mayange	Ushongo	2017-06-04	New	Reactive	Yes			Not enrolled
	531	114355	St Vincent Quasi Parish iorwar	Gwer East	2017-06-04	ART-experienced	Reactive	Yes			Not enrolled	2018-01-15
	532	114351	St Vincent Quasi Parish iorwar	Gwer East	2017-06-04	ART-experienced	Unknown	Yes			Not enrolled	2017-11-11
	533	114343	St Vincent Quasi Parish iorwar	Gwer East	2017-06-04	ART-experienced	Unknown	Yes			Not enrolled	2017-12-10
	534	108754	St Margaret Tor-Donga	Katsina-Ala	2017-06-11	ART-experienced	Reactive	Yes			Not enrolled	2017-05-24
	535	113139	Methodist Cathedral	Makurdi	2017-06-11	ART-experienced	Reactive	Yes			2017-06-12	2017-08-28
	536	114335	St Vincent Quasi Parish iorwar	Gwer East	2017-06-11	New	Reactive	Yes			Not enrolled	2017-10-10
	537	114341	St Vincent Quasi Parish iorwar	Gwer East	2017-06-11	ART-experienced	Reactive	Yes			Not enrolled	2017-09-14
	538	114289	St Vincent Quasi Parish iorwar	Gwer East	2017-06-11	ART-experienced	Unknown	Yes			Not enrolled	2017-12-11
	539	112692	NKST Adikpo Mbaagwa	Ushongo	2017-06-11	ART-experienced	Unknown	No	On drugs		Not enrolled
	540	106654	NKST Angir	Buruku	2017-05-14	ART-experienced	Reactive	No	On drugs		Not enrolled	2017-10-20
	541	106589	Iyol Kristu Abwa	Buruku	2017-04-30	New	Non-Reactive	Yes			Not enrolled
	542	106761	NKST Garagbohol	Buruku	2017-05-21	ART-experienced	Unknown	No	On drugs		Not enrolled	2017-11-28
	543	106853	Iyol Kristu Abwa	Buruku	2017-05-21	ART-experienced	Unknown	No	On drugs		Not enrolled	2017-12-01
	544	106996	NKST Ugbema	Buruku	2017-06-11	ART-experienced	Reactive	Yes			Not enrolled	2017-07-21
	545	107000	NKST Ugbema	Buruku	2017-06-11	ART-experienced	Unknown	Yes			Not enrolled	2017-10-20
	546	114557	NKST Church, Zaki-Biam Central	Ukum	2017-06-11	New	Unknown	No		Unknown	Not enrolled	2017-11-15
	547	108164	NKST Church, Zaki-Biam Central	Ukum	2017-06-11	ART-experienced	Unknown	No	On drugs		Not enrolled	2017-06-27
	548	114585	NKST Church, Zaki-Biam Central	Ukum	2017-06-11	ART-experienced	Unknown	No	On drugs		Not enrolled	2017-09-15
	549	114584	NKST Church, Zaki-Biam Central	Ukum	2017-06-11	ART-experienced	Unknown	No	On drugs		Not enrolled	2017-07-20
	550	114553	NKST Church, Zaki-Biam Central	Ukum	2017-06-11	ART-experienced	Non-Reactive	No	On drugs		Not enrolled	2017-07-15
	551	114514	NKST Church, Zaki-Biam Central	Ukum	2017-06-11	ART-experienced	Unknown	No	On drugs		Not enrolled	2017-11-15
	552	114562	NKST Church, Zaki-Biam Central	Ukum	2017-06-11	ART-experienced	Unknown	No	On drugs		Not enrolled	2017-08-25
	553	114582	St. Gabriel's Agbanyi	Ukum	2017-06-11	ART-experienced	Non-Reactive	No	On drugs		Not enrolled	2017-09-15
	554	108175	St. Gabriel's Agbanyi	Ukum	2017-06-11	ART-experienced	Unknown	No	On drugs		Not enrolled	2017-09-15
	555	114573	St. Gabriel's Agbanyi	Ukum	2017-06-11	ART-experienced	Unknown	No	On drugs		Not enrolled	2017-07-27
	556	114535	St. Gabriel's Agbanyi	Ukum	2017-06-11	ART-experienced	Reactive	No	On drugs		Not enrolled	2017-09-15
	557	110250	St. Gabriel's Agbanyi	Ukum	2017-06-11	New	Unknown	No		Unknown	Not enrolled	2017-07-15
	558	114522	St. Gabriel's Agbanyi	Ukum	2017-06-11	ART-experienced	Unknown	No			Not enrolled	2017-12-15
	559	111684	St. Peter's Catholioc Church Igbiankyaa	Tarka	2017-06-11	New	Unknown	No	Not enrolled	Unknown	Not enrolled	2016-07-15
	560	111722	St. Peter's Catholioc Church Igbiankyaa	Tarka	2017-06-11	ART-experienced	Unknown	No	On drugs		Not enrolled	2017-09-15
	561	111625	St. Peter's Catholioc Church Igbiankyaa	Tarka	2017-06-11	ART-experienced	Unknown	No	General Hospital Wannune		Not enrolled	2017-10-15
	562	111682	St. Peter's Catholioc Church Igbiankyaa	Tarka	2017-06-11	ART-experienced	Unknown	No	FederalMedical Center Makurdi		Not enrolled	2017-06-09
	563	115040	NKST Church Ager	Vandeikya	2017-06-11	New	Unknown	Yes			2017-06-19	2017-07-15
	564	115045	NKST Church Ager	Vandeikya	2017-06-11	ART-experienced	Unknown	No	Client traveled after BS and is yet to return			2017-12-15
	565	115078	NKST Church Ager	Vandeikya	2017-06-11	ART-experienced	Reactive	Yes			2017-06-19	2017-10-15
	566	115002	St. Winifred's Parish Ihugh	Vandeikya	2017-06-18	ART-experienced	Unknown	Yes			2017-06-19	2017-06-25
	567	115007	St. Winifred's Parish Ihugh	Vandeikya	2017-06-18	ART-experienced	Unknown	Yes			2017-06-20	2017-06-30
	568	115021	St. Winifred's Parish Ihugh	Vandeikya	2017-06-18	ART-experienced	Unknown	Yes			2017-06-20	2017-07-15
	569	115020	St. Winifred's Parish Ihugh	Vandeikya	2017-06-18	New	Unknown	Yes			2017-06-23	2017-08-15
	570	114639	St. Anthony's Parish, Zaki-Biam	Ukum	2017-06-18	ART-experienced	Unknown	Yes			2017-06-19	2017-07-15
	571	114770	St. Anthony's Parish, Zaki-Biam	Ukum	2017-06-18	ART-experienced	Non-Reactive	Yes			2017-06-19	2017-11-15
	572	114653	St. Anthony's Parish, Zaki-Biam	Ukum	2017-06-18	ART-experienced	Unknown	Yes			2017-06-19	2017-09-15
[truncated: 149 more rows]
